# Supplementary material for: Unraveling the metabolic effects of benzophenone-3 on the endosymbiotic dinoflagellate Cladocopium goreaui
Source: Front Microbiol. 2023 Mar 1;13:1116975. doi: 10.3389/fmicb.2022.1116975 (PMC10016356; doi:10.3389/fmicb.2022.1116975)
Supplement: Supplementary file 2 [file Data_Sheet_2.xlsx]

## Sheet: Table S1
Table S1. The detection of metabolite profiles in the C. goreaui cells. A total of 11,047 metabolites were identified, of which 2,874 with identification information. POS, Positive Ion Mode; NEG, Negative Ion Mode; RT, retention time (unit:min).
Metabolite ID	Name	Formula	Molecular Weight	Ion Mode	RT	Delta Mass Da	Delta Mass ppm	Match	Level	Database	KEGG ID	HMDB ID	Super Class	Sub Class	Class	Final Class	Super Pathway	Sub Pathway	Pathway	Control_1	Control_2	Control_3	Control_4	Control_5	Control_6	BP-3_1	BP-3_2	BP-3_3	BP-3_4	BP-3_5	BP-3_6	QC_06	QC_07	QC_08	QC_09	QC_10	QC_11	QC_12	QC_13	QC_14
0.585_146.10566	L-lysine	C6 H14 N2 O2	146.106	POS	0.585	0.000127773	0.874527	87.1585	level1	BMDB	C00047	HMDB0000182	Organic acids and derivatives	Amino acids, peptides, and analogues	Carboxylic acids and derivatives	Amino acids	Amino acid metabolism	Lysine biosynthesis	map00300 Lysine biosynthesis; map00310 Lysine degradation; map00780 Biotin metabolism; map00970 Aminoacyl-tRNA biosynthesis; map01100 Metabolic pathways; map01110 Biosynthesis of secondary metabolites; map01130 Biosynthesis of antibiotics; map01210 2-Oxocarboxylic acid metabolism; map01230 Biosynthesis of amino acids; map02010 ABC transporters;	7.74183e+07	9.61693e+07	1.04693e+08	1.04528e+08	9.36552e+07	7.67078e+07	1.52079e+08	1.22267e+08	1.37756e+08	1.20509e+08	8.35817e+07	1.77713e+08	1.10693e+08	1.05264e+08	1.09351e+08	1.00078e+08	1.15236e+08	1.13016e+08	1.12506e+08	1.06281e+08	1.12681e+08
0.613_134.02151	(r)-malate	C4 H6 O5	134.022	NEG	0.613	-1.37632e-05	-0.102694	97.7301	level1	BMDB	C00497	HMDB0031518	Organic acids and derivatives	Beta hydroxy acids and derivatives	Hydroxy acids and derivatives	Organic acids	Carbohydrate metabolism	Butanoate metabolism	map00650 Butanoate metabolism; map01100 Metabolic pathways;	1.37382e+08	6.77131e+07	1.38974e+08	1.28402e+08	1.64678e+08	1.64737e+08	9.77951e+07	8.78214e+07	8.75931e+07	1.09622e+08	4.6048e+07	8.54935e+07	1.12462e+08	1.12692e+08	6.22908e+07	1.11506e+08	4.99157e+07	6.25997e+07	1.16402e+08	1.11872e+08	1.11721e+08
0.619_133.03747	D-aspartate	C4 H7 N O4	133.037	NEG	0.619	-3.54065e-05	-0.266139	81.2542	level1	BMDB	C00402	HMDB0006483	Organic acids and derivatives	Amino acids, peptides, and analogues	Carboxylic acids and derivatives	Amino acids, peptides, and analogues	Amino acid metabolism	Alanine, aspartate and glutamate metabolism	map00250 Alanine, aspartate and glutamate metabolism; map01100 Metabolic pathways;	1.10581e+08	1.26492e+08	1.09232e+08	1.22321e+08	1.10785e+08	1.21894e+08	8.54963e+07	8.17345e+07	9.06917e+07	8.46964e+07	8.20219e+07	8.02899e+07	9.61308e+07	1.04702e+08	9.32447e+07	9.23538e+07	9.82768e+07	1.05041e+08	9.73336e+07	9.57235e+07	9.495e+07
0.62_147.05306	L-glutamic acid	C5 H9 N O4	147.053	NEG	0.62	-9.38086e-05	-0.637923	68.6212	level1	BMDB	C00025	HMDB0000148	Organic acids and derivatives	Amino acids, peptides, and analogues	Carboxylic acids and derivatives	Amino acids	Amino acid metabolism	Arginine biosynthesis	map00220 Arginine biosynthesis; map00250 Alanine, aspartate and glutamate metabolism; map00330 Arginine and proline metabolism; map00340 Histidine metabolism; map00430 Taurine and hypotaurine metabolism; map00480 Glutathione metabolism; map00630 Glyoxylate and dicarboxylate metabolism; map00650 Butanoate metabolism; map00860 Porphyrin and chlorophyll metabolism; map00910 Nitrogen metabolism; map0…	1.08678e+08	1.32366e+08	1.33103e+08	1.16822e+08	1.329e+08	1.37981e+08	8.36602e+07	7.47455e+07	7.03699e+07	7.84357e+07	7.79168e+07	7.43957e+07	9.30916e+07	9.48364e+07	1.05735e+08	1.01065e+08	1.05541e+08	1.07586e+08	9.75438e+07	9.49718e+07	1.05005e+08
0.62_174.01630	Trans-aconitate	C6 H6 O6	174.016	NEG	0.62	-0.000136091	-0.782061	61.683	level1	BMDB	C02341	HMDB0000958	Organic acids and derivatives	Tricarboxylic acids and derivatives	Carboxylic acids and derivatives	Organic acids	Carbohydrate metabolism	C5-Branched dibasic acid metabolism	map01100 Metabolic pathways;	1.84904e+07	2.73493e+07	2.62302e+07	3.13942e+07	2.33032e+07	2.07063e+07	3.04123e+07	3.15082e+07	2.85364e+07	3.29318e+07	2.21332e+07	3.75708e+07	2.97064e+07	2.96655e+07	2.4701e+07	2.76144e+07	2.5312e+07	2.59968e+07	2.63907e+07	2.52127e+07	2.67223e+07
0.622_104.01095	Malonate	C3 H4 O4	104.011	NEG	0.622	-6.47566e-06	-0.0622594	96.9793	level1	BMDB	C00383	HMDB0000691	Organic acids and derivatives	Dicarboxylic acids and derivatives	Carboxylic acids and derivatives	Organic acids	Lipid metabolism	Fatty acid biosynthesis	map00061 Fatty acid biosynthesis; map00240 Pyrimidine metabolism; map00410 beta-Alanine metabolism; map01100 Metabolic pathways; map01212 Fatty acid metabolism;	3.05498e+07	2.82962e+07	2.65709e+07	2.92113e+07	3.05791e+07	2.69698e+07	1.25805e+08	9.46364e+07	1.0666e+08	1.07515e+08	1.21131e+08	1.03006e+08	6.82511e+07	6.46322e+07	6.22825e+07	6.37578e+07	6.63659e+07	7.01216e+07	6.97534e+07	6.53113e+07	6.52604e+07
0.623_130.02662	Itaconate	C5 H6 O4	130.027	NEG	0.623	1.10635e-05	0.0850864	92.5607	level1	BMDB	C00490	HMDB0002092	Lipids and lipid-like molecules	Fatty acids and conjugates	Fatty Acyls	Fatty acyls[FA]	Carbohydrate metabolism	C5-Branched dibasic acid metabolism	map01100 Metabolic pathways;	1.3307e+07	1.617e+07	1.63622e+07	1.9076e+07	1.51324e+07	1.33779e+07	1.74473e+07	1.78891e+07	1.71157e+07	1.81117e+07	1.42788e+07	2.06798e+07	1.67636e+07	1.65947e+07	1.52066e+07	1.62313e+07	1.57538e+07	1.57844e+07	1.69187e+07	1.56437e+07	1.68552e+07
0.625_188.15253	Nepsilon,nepsilon,nepsilon-trimethyllysine	C9 H20 N2 O2	188.153	POS	0.625	5.2743e-05	0.280321	69.6743	level1	BMDB	C03793	HMDB0001325	Organic acids and derivatives	Amino acids, peptides, and analogues	Carboxylic acids and derivatives	Amino acids, peptides, and analogues	Amino acid metabolism	Lysine degradation	map00310 Lysine degradation; map01100 Metabolic pathways;	1.5118e+08	1.95711e+08	1.52196e+08	1.49235e+08	1.45588e+08	1.81414e+08	1.95722e+08	1.50679e+08	2.08543e+08	1.49259e+08	1.64193e+08	1.93637e+08	1.62698e+08	1.60721e+08	1.66954e+08	1.65988e+08	1.67363e+08	1.63036e+08	1.61488e+08	1.60321e+08	1.69617e+08
0.63_196.05806	Gluconic acid	C6 H12 O7	196.058	NEG	0.63	-0.000245177	-1.25053	99.0556	level1	BMDB	C00257	HMDB0000625	Organic oxygen compounds	Carbohydrates and carbohydrate conjugates	Organooxygen compounds	Carbohydrates	Carbohydrate metabolism	Pentose phosphate pathway	map00030 Pentose phosphate pathway; map01100 Metabolic pathways; map01110 Biosynthesis of secondary metabolites; map01130 Biosynthesis of antibiotics; map01200 Carbon metabolism;	3.45601e+08	3.53747e+08	3.49556e+08	3.61485e+08	3.70699e+08	3.74998e+08	3.0566e+08	2.96391e+08	2.87337e+08	3.14142e+08	3.04511e+08	3.23678e+08	3.41166e+08	2.98226e+08	3.29097e+08	3.36794e+08	3.12805e+08	3.345e+08	3.13934e+08	3.27886e+08	3.28743e+08
0.636_150.05259	D-ribose	C5 H10 O5	150.053	NEG	0.636	-0.000233329	-1.55498	67.4577	level1	BMDB	C00121	HMDB0000283	Organic oxygen compounds	Carbohydrates and carbohydrate conjugates	Organooxygen compounds	Carbohydrates	Carbohydrate metabolism	Pentose phosphate pathway	map00030 Pentose phosphate pathway; map01100 Metabolic pathways; map02010 ABC transporters;	4.01834e+07	4.41042e+07	4.09387e+07	3.62242e+07	5.00952e+07	5.42148e+07	5.45652e+07	4.98472e+07	5.09462e+07	4.24646e+07	5.16093e+07	5.23871e+07	4.93365e+07	4.68965e+07	4.69968e+07	4.70333e+07	4.81804e+07	4.77076e+07	4.73315e+07	4.62793e+07	4.65385e+07
0.645_105.04262	L-serine	C3 H7 N O3	105.043	NEG	0.645	2.48681e-05	0.236743	86.0555	level1	BMDB	C00065	HMDB0000187	Organic acids and derivatives	Amino acids, peptides, and analogues	Carboxylic acids and derivatives	Amino acids	Amino acid metabolism	Glycine, serine and threonine metabolism	map00260 Glycine, serine and threonine metabolism; map00261 Monobactam biosynthesis; map00270 Cysteine and methionine metabolism; map00460 Cyanoamino acid metabolism; map00600 Sphingolipid metabolism; map00630 Glyoxylate and dicarboxylate metabolism; map00920 Sulfur metabolism; map00970 Aminoacyl-tRNA biosynthesis; map01100 Metabolic pathways; map01110 Biosynthesis of secondary metabolites; map01…	1.74505e+07	2.27886e+07	2.20061e+07	1.97096e+07	1.85867e+07	2.09296e+07	2.58963e+07	2.46235e+07	2.47623e+07	2.06974e+07	2.38281e+07	2.3448e+07	2.05626e+07	2.18371e+07	2.22698e+07	2.0239e+07	2.20671e+07	2.12438e+07	1.97394e+07	2.13004e+07	2.21819e+07
0.651_180.06315	Alpha-d-glucose	C6 H12 O6	180.063	NEG	0.651	-0.000235875	-1.30996	98.3901	level1	BMDB	C00267	HMDB0003345	Organic oxygen compounds	Carbohydrates and carbohydrate conjugates	Organooxygen compounds	Carbohydrates	Carbohydrate metabolism	Glycolysis / Gluconeogenesis	map00010 Glycolysis / Gluconeogenesis; map00051 Fructose and mannose metabolism; map00052 Galactose metabolism; map00520 Amino sugar and nucleotide sugar metabolism; map01100 Metabolic pathways; map01110 Biosynthesis of secondary metabolites; map01130 Biosynthesis of antibiotics; map01200 Carbon metabolism;	9.45157e+08	6.04656e+08	5.80702e+08	5.43057e+08	7.3923e+08	5.97535e+08	6.8607e+08	8.77548e+08	6.61533e+08	6.36549e+08	7.02033e+08	5.46618e+08	5.66485e+08	6.31315e+08	6.60027e+08	5.6429e+08	6.4085e+08	6.19938e+08	6.09618e+08	8.47896e+08	6.25073e+08
0.651_216.03976	D-psicose	C6 H12 O6	216.04	NEG	0.651	35.9764	199798	64.9048	level1	BMDB	C06468	NA	Carbohydrates	Ketoses [Fig]	Monosaccharides	Carbohydrates	NA	NA	NA	9.45157e+08	6.04656e+08	5.80702e+08	5.43057e+08	7.3923e+08	5.97535e+08	6.8607e+08	8.77548e+08	6.61533e+08	6.36549e+08	7.02033e+08	5.46618e+08	5.66485e+08	6.31315e+08	6.60027e+08	5.6429e+08	6.4085e+08	6.19938e+08	6.09618e+08	8.47896e+08	6.25073e+08
0.658_174.11167	L-arginine	C6 H14 N4 O2	174.112	POS	0.658	-6.1467e-06	-0.0353032	94.7139	level1	BMDB	C00062	HMDB0000517	Organic acids and derivatives	Amino acids, peptides, and analogues	Carboxylic acids and derivatives	Amino acids	Amino acid metabolism	Arginine biosynthesis	map00220 Arginine biosynthesis; map00261 Monobactam biosynthesis; map00330 Arginine and proline metabolism; map00970 Aminoacyl-tRNA biosynthesis; map01100 Metabolic pathways; map01110 Biosynthesis of secondary metabolites; map01130 Biosynthesis of antibiotics; map01230 Biosynthesis of amino acids; map02010 ABC transporters;	5.40142e+07	7.20198e+07	1.24174e+08	1.01915e+08	9.27415e+07	4.52208e+07	1.79021e+08	1.47591e+08	1.58914e+08	1.58519e+08	1.08043e+08	2.03698e+08	1.08611e+08	1.036e+08	1.03717e+08	1.03848e+08	8.73041e+07	1.09418e+08	1.18305e+08	1.15034e+08	1.13038e+08
0.666_129.04264	O-acetyl-l-serine	C5 H9 N O4	129.043	POS	0.666	-18.0105	-122476	62.9167	level1	BMDB	C00979	HMDB0003011	Organic acids and derivatives	Amino acids, peptides, and analogues	Carboxylic acids and derivatives	Amino acids, peptides, and analogues	Amino acid metabolism	Cysteine and methionine metabolism	map00270 Cysteine and methionine metabolism; map00920 Sulfur metabolism; map01100 Metabolic pathways; map01110 Biosynthesis of secondary metabolites; map01130 Biosynthesis of antibiotics; map01200 Carbon metabolism; map01230 Biosynthesis of amino acids; map04122 Sulfur relay system;	6.86782e+07	9.5057e+07	9.72201e+07	8.55109e+07	9.55164e+07	8.95161e+07	9.81853e+07	8.09352e+07	8.7371e+07	7.86595e+07	7.293e+07	1.00562e+08	8.11668e+07	8.25826e+07	8.38722e+07	7.80023e+07	8.58549e+07	8.6946e+07	8.24593e+07	8.8366e+07	8.47858e+07
0.668_103.06333	Gamma-aminobutyric acid	C4 H9 N O2	103.063	POS	0.668	4.06025e-08	0.000393956	83.7916	level1	BMDB	C00334	HMDB0000112	Organic acids and derivatives	Amino acids, peptides, and analogues	Carboxylic acids and derivatives	Amino acids, peptides, and analogues	Amino acid metabolism	Alanine, aspartate and glutamate metabolism	map00250 Alanine, aspartate and glutamate metabolism; map00330 Arginine and proline metabolism; map00410 beta-Alanine metabolism; map00650 Butanoate metabolism; map00760 Nicotinate and nicotinamide metabolism; map01100 Metabolic pathways;	7.77255e+08	1.04218e+09	1.04924e+09	1.027e+09	9.4453e+08	9.12238e+08	1.0329e+09	9.49766e+08	9.62981e+08	9.30744e+08	8.3671e+08	1.03805e+09	9.40265e+08	8.98583e+08	8.80516e+08	8.87917e+08	9.19394e+08	9.65523e+08	7.4307e+08	9.47731e+08	9.15531e+08
0.669_119.05833	L-threonine	C4 H9 N O3	119.058	POS	0.669	8.24851e-05	0.692813	90.7637	level1	BMDB	C00188	HMDB0000167	Organic acids and derivatives	Amino acids, peptides, and analogues	Carboxylic acids and derivatives	Amino acids	Amino acid metabolism	Glycine, serine and threonine metabolism	map00260 Glycine, serine and threonine metabolism; map00261 Monobactam biosynthesis; map00290 Valine, leucine and isoleucine biosynthesis; map00860 Porphyrin and chlorophyll metabolism; map00970 Aminoacyl-tRNA biosynthesis; map01100 Metabolic pathways; map01110 Biosynthesis of secondary metabolites; map01130 Biosynthesis of antibiotics; map01230 Biosynthesis of amino acids; map02010 ABC transport…	9.58084e+07	1.13069e+08	1.03074e+08	1.02297e+08	1.04729e+08	1.11634e+08	1.32795e+08	1.15282e+08	1.19887e+08	1.02391e+08	1.09529e+08	1.14584e+08	1.08117e+08	1.17292e+08	1.00094e+08	1.04541e+08	1.05864e+08	1.08638e+08	1.05336e+08	1.06418e+08	1.09782e+08
0.671_147.05322	N-methyl-d-aspartic acid	C5 H9 N O4	147.053	POS	0.671	6.27647e-05	0.426816	73.8043	level1	BMDB	C12269	HMDB0002393	Organic acids and derivatives	Amino acids, peptides, and analogues	Carboxylic acids and derivatives	Amino acids, peptides, and analogues	NA	NA	NA	1.97976e+08	2.72918e+08	2.5122e+08	2.34027e+08	2.69349e+08	2.80307e+08	1.6955e+08	1.60002e+08	1.52616e+08	1.54563e+08	1.54847e+08	1.52206e+08	2.02555e+08	1.96461e+08	1.95855e+08	2.04221e+08	2.06605e+08	2.0509e+08	3.41043e+08	2.06662e+08	2.05917e+08
0.682_260.02946	Galactose 1-phosphate	C6 H13 O9 P	260.029	POS	0.682	-0.000260526	-1.00191	78.2302	level1	BMDB	C00446	HMDB0000645	Organic oxygen compounds	Carbohydrates and carbohydrate conjugates	Organooxygen compounds	Carbohydrates	Carbohydrate metabolism	Galactose metabolism	map00052 Galactose metabolism; map00520 Amino sugar and nucleotide sugar metabolism; map01100 Metabolic pathways;	5.32733e+07	1.11613e+08	1.11527e+08	1.09841e+08	1.05661e+08	1.00398e+08	1.82379e+08	1.24856e+08	1.34805e+08	1.40803e+08	1.79845e+08	1.39919e+08	1.23424e+08	1.23651e+08	1.18631e+08	1.24381e+08	1.20787e+08	1.28517e+08	1.33742e+08	1.30233e+08	1.24482e+08
0.69_126.04290	4-imidazoleacetic acid	C5 H6 N2 O2	126.043	POS	0.69	-3.03766e-05	-0.241002	80.4738	level1	BMDB	C02835	HMDB0002024	Organoheterocyclic compounds	Imidazoles	Azoles	Imidazoles	Amino acid metabolism	Histidine metabolism	map00340 Histidine metabolism; map01100 Metabolic pathways;	2.94338e+07	2.6213e+07	2.20453e+07	2.43246e+07	2.12314e+07	3.19386e+07	2.1456e+07	2.51158e+07	2.19533e+07	1.50034e+07	1.57572e+07	2.06844e+07	2.1438e+07	2.09693e+07	1.98105e+07	2.06645e+07	2.29232e+07	2.09802e+07	2.02518e+07	2.2738e+07	2.07102e+07
0.694_192.02681	Citrate	C6 H8 O7	192.027	NEG	0.694	-0.000191925	-0.99947	63.0334	level1	BMDB	C00158	HMDB0000094	Organic acids and derivatives	Tricarboxylic acids and derivatives	Carboxylic acids and derivatives	Organic acids	Carbohydrate metabolism	Citrate cycle (TCA cycle)	map00020 Citrate cycle (TCA cycle); map00250 Alanine, aspartate and glutamate metabolism; map00630 Glyoxylate and dicarboxylate metabolism; map01100 Metabolic pathways; map01110 Biosynthesis of secondary metabolites; map01130 Biosynthesis of antibiotics; map01200 Carbon metabolism; map01210 2-Oxocarboxylic acid metabolism; map01230 Biosynthesis of amino acids;	6.17176e+06	8.81397e+06	8.94584e+06	7.77675e+06	8.32632e+06	6.15998e+06	9.8958e+06	1.009e+07	1.01478e+07	1.07102e+07	7.76871e+06	1.23139e+07	8.92535e+06	8.6483e+06	8.92218e+06	8.95619e+06	9.16836e+06	8.2193e+06	9.31425e+06	9.4216e+06	9.20538e+06
0.7_203.07923	N-acetyl-d-galactosamine	C8 H15 N O6	203.079	POS	0.7	-18.0107	-81463.3	65.8283	level1	BMDB	C01074	HMDB0000212	Organic oxygen compounds	Carbohydrates and carbohydrate conjugates	Organooxygen compounds	Carbohydrates	NA	NA	NA	7.10507e+07	6.17137e+07	5.75472e+07	7.205e+07	5.71751e+07	8.00497e+07	9.34395e+07	6.45642e+07	6.24992e+07	3.75033e+07	9.33125e+07	8.68869e+07	5.71936e+07	5.53232e+07	7.20618e+07	5.94535e+07	7.57228e+07	8.1336e+07	8.08715e+07	8.01877e+07	7.62824e+07
0.704_118.02663	Succinate	C4 H6 O4	118.027	NEG	0.704	2.31185e-05	0.195876	85.9229	level1	BMDB	C00042	HMDB0000254	Organic acids and derivatives	Dicarboxylic acids and derivatives	Carboxylic acids and derivatives	Organic acids	Carbohydrate metabolism	Citrate cycle (TCA cycle)	map00020 Citrate cycle (TCA cycle); map00190 Oxidative phosphorylation; map00250 Alanine, aspartate and glutamate metabolism; map00310 Lysine degradation; map00350 Tyrosine metabolism; map00360 Phenylalanine metabolism; map00620 Pyruvate metabolism; map00630 Glyoxylate and dicarboxylate metabolism; map00640 Propanoate metabolism; map00650 Butanoate metabolism; map00760 Nicotinate and nicotinamide…	1.86123e+07	2.81465e+07	3.10102e+07	2.36752e+07	2.68743e+07	3.22916e+07	2.48534e+07	2.49726e+07	2.87667e+07	2.67734e+07	2.2502e+07	2.93569e+07	2.50214e+07	2.46359e+07	2.33808e+07	2.48239e+07	2.57705e+07	2.44898e+07	3.2981e+07	2.42213e+07	2.59761e+07
0.705_129.07896	Pipecolate	C6 H11 N O2	129.079	POS	0.705	-1.4283e-05	-0.110653	80.9102	level1	BMDB	C00408	HMDB0000070	Organic acids and derivatives	Amino acids, peptides, and analogues	Carboxylic acids and derivatives	Amino acids, peptides, and analogues	Amino acid metabolism	Lysine degradation	map00310 Lysine degradation; map01100 Metabolic pathways; map01110 Biosynthesis of secondary metabolites;	5.20594e+07	8.87431e+07	1.07586e+08	1.22797e+08	1.46106e+08	9.06945e+07	5.79591e+07	5.46601e+07	6.27386e+07	6.57974e+07	5.16395e+07	8.27635e+07	7.67533e+07	7.16766e+07	7.41216e+07	7.64528e+07	7.47528e+07	7.79016e+07	7.66264e+07	7.52556e+07	7.4246e+07
0.705_526.15104	D-(+)-raffinose	C18 H32 O16	526.151	POS	0.705	21.982	43600.5	81.3236	level1	BMDB	C00492	HMDB0003213	Organic oxygen compounds	Carbohydrates and carbohydrate conjugates	Organooxygen compounds	Carbohydrates	Carbohydrate metabolism	Galactose metabolism	map00052 Galactose metabolism; map01100 Metabolic pathways; map02010 ABC transporters;	6.42901e+06	5.88589e+06	5.70163e+06	6.46902e+06	7.66221e+06	6.54763e+06	4.1846e+06	5.00299e+06	4.6949e+06	4.18554e+06	5.11652e+06	4.24571e+06	5.43041e+06	5.72141e+06	4.64726e+06	5.29069e+06	4.61029e+06	5.14826e+06	4.78795e+06	4.8913e+06	5.09885e+06
0.787_149.05129	L-methionine	C5 H11 N O2 S	149.051	POS	0.787	0.000240475	1.61337	87.6199	level1	BMDB	C00073	HMDB0000696	Organic acids and derivatives	Amino acids, peptides, and analogues	Carboxylic acids and derivatives	Amino acids	Amino acid metabolism	Cysteine and methionine metabolism	map00270 Cysteine and methionine metabolism; map00970 Aminoacyl-tRNA biosynthesis; map01100 Metabolic pathways; map01110 Biosynthesis of secondary metabolites; map01210 2-Oxocarboxylic acid metabolism; map01230 Biosynthesis of amino acids;	2.26806e+06	7.83493e+06	1.70997e+07	1.82916e+07	1.4603e+07	3.42788e+06	8.96634e+06	1.15064e+07	1.1597e+07	1.10806e+07	3.06247e+06	3.32481e+07	9.45055e+06	8.54337e+06	8.86458e+06	9.10977e+06	9.66933e+06	9.90369e+06	1.15294e+07	9.68573e+06	1.01123e+07
0.795_146.06939	L-glutamine	C5 H10 N2 O3	146.069	POS	0.795	0.000248659	1.70234	90.8485	level1	BMDB	C00064	HMDB0000641	Organic acids and derivatives	Amino acids, peptides, and analogues	Carboxylic acids and derivatives	Amino acids	Amino acid metabolism	Arginine biosynthesis	map00220 Arginine biosynthesis; map00230 Purine metabolism; map00240 Pyrimidine metabolism; map00250 Alanine, aspartate and glutamate metabolism; map00630 Glyoxylate and dicarboxylate metabolism; map00910 Nitrogen metabolism; map00970 Aminoacyl-tRNA biosynthesis; map01100 Metabolic pathways; map01230 Biosynthesis of amino acids; map02010 ABC transporters;	2.9183e+07	3.69478e+07	4.22331e+07	3.28818e+07	2.8061e+07	2.00421e+07	4.66154e+07	4.70607e+07	5.10004e+07	4.46724e+07	2.2252e+07	6.80651e+07	4.05448e+07	4.05384e+07	3.87393e+07	4.02671e+07	4.03933e+07	4.03158e+07	4.09555e+07	4.15528e+07	3.78814e+07
0.801_115.06356	L-proline	C5 H9 N O2	115.064	POS	0.801	0.000227898	1.98063	92.5662	level1	BMDB	C00148	HMDB0000162	Organic acids and derivatives	Amino acids, peptides, and analogues	Carboxylic acids and derivatives	Amino acids	Amino acid metabolism	Arginine and proline metabolism	map00330 Arginine and proline metabolism; map00970 Aminoacyl-tRNA biosynthesis; map01100 Metabolic pathways; map01110 Biosynthesis of secondary metabolites; map01130 Biosynthesis of antibiotics; map01230 Biosynthesis of amino acids; map02010 ABC transporters;	3.39315e+08	3.97847e+08	3.66942e+08	3.63308e+08	3.64988e+08	3.78588e+08	4.58029e+08	4.02414e+08	4.40401e+08	4.0796e+08	3.87243e+08	4.67695e+08	3.59542e+08	3.78943e+08	3.56841e+08	3.70134e+08	3.64932e+08	3.64952e+08	3.62012e+08	3.76868e+08	3.55291e+08
0.806_197.09025	D-fructose	C6 H12 O6	197.09	POS	0.806	17.0269	94560.4	92.1823	level1	BMDB	C02336	HMDB0000660	Organic oxygen compounds	Carbohydrates and carbohydrate conjugates	Organooxygen compounds	Carbohydrates	Carbohydrate metabolism	Amino sugar and nucleotide sugar metabolism	map00520 Amino sugar and nucleotide sugar metabolism;	1.50226e+08	1.36206e+08	1.55385e+08	1.54244e+08	1.26526e+08	1.34009e+08	1.61601e+08	1.34151e+08	1.50833e+08	1.51014e+08	1.59576e+08	1.5348e+08	1.40674e+08	1.50704e+08	1.52329e+08	1.56417e+08	1.58398e+08	1.46417e+08	1.41894e+08	1.49289e+08	1.45061e+08
0.808_101.04782	L-allo-threonine	C4 H9 N O3	101.048	POS	0.808	-18.0104	-151274	68.5958	level1	BMDB	C05519	HMDB0004041	Organic acids and derivatives	Amino acids, peptides, and analogues	Carboxylic acids and derivatives	Amino acids, peptides, and analogues	Amino acid metabolism	Glycine, serine and threonine metabolism	map00260 Glycine, serine and threonine metabolism; map01100 Metabolic pathways;	6.03143e+07	6.46791e+07	5.70476e+07	5.4709e+07	6.03055e+07	6.07296e+07	5.94693e+07	5.02589e+07	5.56368e+07	4.82943e+07	6.31566e+07	4.9907e+07	6.40766e+07	5.02108e+07	4.69095e+07	5.72529e+07	5.113e+07	5.19818e+07	5.72912e+07	5.30666e+07	5.91858e+07
0.816_324.10553	Palatinose	C12 H22 O11	324.106	POS	0.816	-18.0107	-52644.9	75.3802	level1	BMDB	C01742	NA	Carbohydrates	Disaccharides	Oligosaccharides [Fig]	Carbohydrates	NA	NA	NA	1.00332e+08	8.78692e+07	1.03401e+08	8.45531e+07	1.05061e+08	8.18741e+07	4.94742e+07	5.47723e+07	5.91846e+07	4.96534e+07	7.95986e+07	5.24388e+07	7.63727e+07	7.67191e+07	7.38255e+07	7.46745e+07	5.46871e+07	7.60382e+07	7.10383e+07	7.24003e+07	7.02784e+07
0.87_243.08562	Cytidine	C9 H13 N3 O5	243.086	POS	0.87	9.63712e-05	0.39645	74.1789	level1	BMDB	C00475	HMDB0000089	Nucleosides, nucleotides, and analogues	NA	Pyrimidine nucleosides	Nucleic acids and analogues	Nucleotide metabolism	Pyrimidine metabolism	map00240 Pyrimidine metabolism; map01100 Metabolic pathways; map02010 ABC transporters;	3.52374e+07	2.34906e+07	3.18285e+07	2.73167e+07	2.89627e+07	2.00821e+07	3.71289e+07	3.52054e+07	3.38057e+07	3.34822e+07	3.352e+07	3.99951e+07	2.87825e+07	2.78211e+07	2.97659e+07	2.77947e+07	2.86712e+07	1.7773e+07	2.81176e+07	2.89477e+07	2.90591e+07
0.878_113.04792	5-aminolevulinate	C5 H9 N O3	113.048	POS	0.878	-18.0103	-137422	77.8139	level1	BMDB	C00430	HMDB0001149	Organic acids and derivatives	Amino acids, peptides, and analogues	Carboxylic acids and derivatives	Amino acids, peptides, and analogues	Amino acid metabolism	Glycine, serine and threonine metabolism	map00260 Glycine, serine and threonine metabolism; map00860 Porphyrin and chlorophyll metabolism; map01100 Metabolic pathways; map01110 Biosynthesis of secondary metabolites; map02010 ABC transporters;	6.48276e+07	4.88226e+07	5.53785e+07	5.76278e+07	5.11497e+07	3.77846e+07	1.12507e+08	1.03676e+08	9.00502e+07	9.7839e+07	8.3428e+07	8.50713e+07	4.98123e+07	5.14083e+07	4.89047e+07	8.8841e+07	8.14521e+07	8.57358e+07	8.69535e+07	5.22437e+07	6.01144e+07
0.887_324.03576	Uridine 5'-monophosphate	C9 H13 N2 O9 P	324.036	POS	0.887	-0.000109551	-0.338084	78.5507	level1	BMDB	C00105	HMDB0000288	Nucleosides, nucleotides, and analogues	Pyrimidine ribonucleotides	Pyrimidine nucleotides	Nucleic acids and analogues	Nucleotide metabolism	Pyrimidine metabolism	map00240 Pyrimidine metabolism; map01100 Metabolic pathways;	1.22003e+07	1.35704e+07	1.55906e+07	1.32943e+07	1.41253e+07	1.61052e+07	1.845e+07	1.48193e+07	1.65968e+07	1.55889e+07	1.52241e+07	1.36588e+07	1.47117e+07	1.44818e+07	1.41192e+07	1.53304e+07	1.53179e+07	1.39297e+07	1.5295e+07	1.52543e+07	1.46451e+07
0.894_347.06294	Deoxyguanosine monophosphate	C10 H14 N5 O7 P	347.063	POS	0.894	-0.000140277	-0.404182	92.8955	level1	BMDB	C00362	HMDB0001044	Nucleosides, nucleotides, and analogues	Purine deoxyribonucleotides	Purine nucleotides	Purines and derivatives	Nucleotide metabolism	Purine metabolism	map00230 Purine metabolism; map01100 Metabolic pathways;	8.521e+07	8.75954e+07	1.04658e+08	8.5029e+07	8.59694e+07	9.08565e+07	1.29295e+08	1.24217e+08	1.43196e+08	1.31212e+08	1.2278e+08	1.36612e+08	9.92116e+07	9.98427e+07	1.06051e+08	9.36252e+07	1.08275e+08	1.03971e+08	9.90903e+07	1.01356e+08	1.06364e+08
0.973_363.05787	Guanosine 5'-monophosphate	C10 H14 N5 O8 P	363.058	POS	0.973	-0.000127175	-0.350288	85.5341	level1	BMDB	C00144	HMDB0001397	Nucleosides, nucleotides, and analogues	Purine ribonucleotides	Purine nucleotides	Purines and derivatives	Nucleotide metabolism	Purine metabolism	map00230 Purine metabolism; map01100 Metabolic pathways;	2.79524e+07	2.96972e+07	3.09192e+07	2.53716e+07	2.50615e+07	3.14426e+07	4.77501e+07	4.17357e+07	4.60632e+07	4.42711e+07	5.03667e+07	4.10983e+07	3.43134e+07	3.5974e+07	3.49419e+07	3.54461e+07	3.47553e+07	3.3842e+07	3.3999e+07	3.53837e+07	3.53117e+07
1.05_347.06268	Adenosine-monophosphate	C10 H14 N5 O7 P	347.063	NEG	1.05	-0.000406626	-1.17162	94.7749	level1	BMDB	C00020	HMDB0000045	Nucleosides, nucleotides, and analogues	Purine ribonucleotides	Purine nucleotides	Purines and derivatives	Nucleotide metabolism	Purine metabolism	map00230 Purine metabolism; map01100 Metabolic pathways; map01110 Biosynthesis of secondary metabolites; map01130 Biosynthesis of antibiotics;	1.87118e+07	1.67137e+07	1.81323e+07	1.4874e+07	1.64955e+07	1.61914e+07	2.35235e+07	2.40248e+07	2.68071e+07	2.42134e+07	2.51674e+07	2.40027e+07	1.97922e+07	1.82401e+07	1.97095e+07	1.94479e+07	1.98013e+07	1.95935e+07	1.99628e+07	1.91474e+07	2.0376e+07
1.078_151.04924	Guanine	C5 H5 N5 O	151.049	NEG	1.078	-0.000172728	-1.14352	95.1334	level1	BMDB	C00242	HMDB0000132	Organoheterocyclic compounds	Purines and purine derivatives	Imidazopyrimidines	Purines and derivatives	Nucleotide metabolism	Purine metabolism	map00230 Purine metabolism; map01100 Metabolic pathways;	1.24567e+08	1.13812e+08	1.18524e+08	1.1019e+08	1.07407e+08	1.12023e+08	1.12457e+08	1.01356e+08	9.74559e+07	9.40498e+07	9.52599e+07	9.29967e+07	9.81426e+07	1.00385e+08	9.90069e+07	9.75904e+07	1.01218e+08	1.0232e+08	1.00677e+08	9.79973e+07	1.01993e+08
1.101_136.03842	Hypoxanthine	C5 H4 N4 O	136.038	NEG	1.101	-9.08209e-05	-0.667612	88.4123	level1	BMDB	C00262	HMDB0000157	Organoheterocyclic compounds	Purines and purine derivatives	Imidazopyrimidines	Purines and derivatives	Nucleotide metabolism	Purine metabolism	map00230 Purine metabolism; map01100 Metabolic pathways;	6.4238e+07	6.102e+07	4.49701e+07	4.88528e+07	4.85341e+07	5.94609e+07	5.4525e+07	5.85141e+07	5.72438e+07	5.80799e+07	5.23269e+07	5.63533e+07	5.39678e+07	5.37531e+07	5.19157e+07	5.12358e+07	5.61657e+07	5.31293e+07	5.80549e+07	5.2094e+07	5.91456e+07
1.139_331.06805	2'-deoxyadenosine 5'-monophosphate	C10 H14 N5 O6 P	331.068	POS	1.139	-0.000115141	-0.347787	95.7207	level1	BMDB	C00360	HMDB0000905	Nucleosides, nucleotides, and analogues	Purine deoxyribonucleotides	Purine nucleotides	Purines and derivatives	Nucleotide metabolism	Purine metabolism	map00230 Purine metabolism; map01100 Metabolic pathways;	1.47442e+08	1.22534e+08	1.03102e+08	9.64874e+07	1.08237e+08	1.30183e+08	1.43422e+08	1.64508e+08	1.79596e+08	1.50496e+08	1.78699e+08	1.49293e+08	1.2809e+08	1.30261e+08	1.2844e+08	1.25885e+08	1.28512e+08	1.27967e+08	1.26339e+08	1.31049e+08	1.26708e+08
1.246_129.04287	Pyroglutamate	C5 H7 N O3	129.043	POS	1.246	0.000272173	2.10918	95.1436	level1	BMDB	C01879	HMDB0000267	Organic acids and derivatives	Amino acids, peptides, and analogues	Carboxylic acids and derivatives	Amino acids, peptides, and analogues	Metabolism of other amino acids	Glutathione metabolism	map00480 Glutathione metabolism; map01100 Metabolic pathways;	2.739e+09	3.78152e+09	3.11678e+09	2.52188e+09	3.23425e+09	3.51518e+09	2.73538e+09	2.08839e+09	2.54727e+09	1.91916e+09	2.50046e+09	2.19106e+09	2.50738e+09	2.60538e+09	2.63239e+09	2.58223e+09	2.53425e+09	2.65052e+09	2.62743e+09	2.67484e+09	2.65873e+09
1.337_244.06904	Uridine	C9 H12 N2 O6	244.069	NEG	1.337	-0.000496015	-2.03227	96.2717	level1	BMDB	C00299	HMDB0000296	Nucleosides, nucleotides, and analogues	NA	Pyrimidine nucleosides	Nucleic acids and analogues	Nucleotide metabolism	Pyrimidine metabolism	map00240 Pyrimidine metabolism; map01100 Metabolic pathways; map02010 ABC transporters;	1.71847e+08	1.57776e+08	1.35912e+08	1.51971e+08	1.33806e+08	1.53794e+08	1.51163e+08	1.46712e+08	1.43842e+08	1.50492e+08	1.27125e+08	1.40296e+08	1.36216e+08	1.38875e+08	1.38167e+08	6.03056e+07	1.40108e+08	1.42499e+08	1.43543e+08	1.44231e+08	1.45377e+08
1.64_131.09489	L-isoleucine	C6 H13 N O2	131.095	POS	1.64	0.000260806	1.98945	97.9705	level1	BMDB	C00407	HMDB0000172	Organic acids and derivatives	Amino acids, peptides, and analogues	Carboxylic acids and derivatives	Amino acids	Amino acid metabolism	Valine, leucine and isoleucine degradation	map00280 Valine, leucine and isoleucine degradation; map00290 Valine, leucine and isoleucine biosynthesis; map00460 Cyanoamino acid metabolism; map00970 Aminoacyl-tRNA biosynthesis; map01100 Metabolic pathways; map01110 Biosynthesis of secondary metabolites; map01130 Biosynthesis of antibiotics; map01210 2-Oxocarboxylic acid metabolism; map01230 Biosynthesis of amino acids; map02010 ABC transport…	9.72838e+09	9.21138e+09	8.29126e+09	9.64947e+09	1.13213e+10	1.61024e+10	1.12024e+10	8.72598e+09	1.09453e+10	1.0631e+10	6.3641e+09	1.05714e+10	1.04557e+10	9.3241e+09	1.33753e+10	7.15549e+09	8.29953e+09	7.75832e+09	8.50988e+09	1.01252e+10	1.02586e+10
1.669_322.05657	Thymidine monophosphate	C10 H15 N2 O8 P	322.057	POS	1.669	-2.69131e-05	-0.0835665	83.3399	level1	BMDB	C00364	HMDB0001227	Nucleosides, nucleotides, and analogues	Pyrimidine deoxyribonucleotides	Pyrimidine nucleotides	Nucleic acids and analogues	Nucleotide metabolism	Pyrimidine metabolism	map00240 Pyrimidine metabolism; map01100 Metabolic pathways;	2.76731e+07	2.40562e+07	1.88703e+07	1.39503e+07	1.61638e+07	2.87492e+07	2.56957e+07	2.55121e+07	2.92942e+07	2.76586e+07	3.22901e+07	2.46262e+07	2.29738e+07	2.38922e+07	2.46111e+07	2.28659e+07	2.27712e+07	2.1636e+07	2.26005e+07	2.30012e+07	2.34096e+07
1.775_131.09489	Leucine	C6 H13 N O2	131.095	POS	1.775	0.000266348	2.03172	98.0372	level1	BMDB	C00123	HMDB0000687	Organic acids and derivatives	Amino acids, peptides, and analogues	Carboxylic acids and derivatives	Amino acids	Amino acid metabolism	Valine, leucine and isoleucine degradation	map00280 Valine, leucine and isoleucine degradation; map00290 Valine, leucine and isoleucine biosynthesis; map00970 Aminoacyl-tRNA biosynthesis; map01100 Metabolic pathways; map01110 Biosynthesis of secondary metabolites; map01210 2-Oxocarboxylic acid metabolism; map01230 Biosynthesis of amino acids; map02010 ABC transporters;	6.46728e+09	6.85127e+09	6.03546e+09	6.56722e+09	6.04162e+09	7.07335e+09	5.53361e+09	5.75249e+09	5.86245e+09	5.58716e+09	5.01986e+09	6.67689e+09	5.04205e+09	5.65835e+09	5.64154e+09	6.40191e+09	5.28556e+09	6.15029e+09	5.7419e+09	5.8777e+09	5.7809e+09
1.81_267.09681	Adenosine	C10 H13 N5 O4	267.097	POS	1.81	5.36467e-05	0.200851	88.1967	level1	BMDB	C00212	HMDB0000050	Nucleosides, nucleotides, and analogues	NA	Purine nucleosides	Purines and derivatives	Nucleotide metabolism	Purine metabolism	map00230 Purine metabolism; map01100 Metabolic pathways; map02010 ABC transporters;	8.21973e+08	8.07853e+08	7.93032e+08	7.96933e+08	8.24764e+08	7.9978e+08	8.08422e+08	7.43227e+08	7.72227e+08	4.4907e+08	8.3005e+08	4.32861e+08	7.525e+08	7.65003e+08	7.56627e+08	7.53783e+08	7.60171e+08	7.52855e+08	7.5677e+08	7.53659e+08	7.60181e+08
1.96_251.10191	Deoxyadenosine	C10 H13 N5 O3	251.102	POS	1.96	6.95598e-05	0.277018	81.4261	level1	BMDB	C00559	HMDB0000101	Nucleosides, nucleotides, and analogues	Purine 2'-deoxyribonucleosides	Purine nucleosides	Purines and derivatives	Nucleotide metabolism	Purine metabolism	map00230 Purine metabolism; map01100 Metabolic pathways; map02010 ABC transporters;	6.02538e+07	4.79985e+07	4.57886e+07	4.83643e+07	4.7898e+07	5.11674e+07	7.54365e+07	7.02276e+07	6.19102e+07	7.95219e+07	8.25143e+07	7.54795e+07	5.8184e+07	5.8735e+07	5.74652e+07	5.86936e+07	5.90952e+07	5.75296e+07	5.80866e+07	5.75438e+07	5.83035e+07
11.215_396.33919	Vitamin d2	C28 H44 O	396.339	POS	11.215	-2.80531e-05	-0.0707804	73.5245	level1	BMDB	C05441	HMDB0000900	Lipids and lipid-like molecules	Vitamin D and derivatives	Steroids and steroid derivatives	Vitamins and derivatives	Lipid metabolism	Steroid biosynthesis	map00100 Steroid biosynthesis; map01100 Metabolic pathways; map01130 Biosynthesis of antibiotics;	1.04149e+07	1.31192e+07	1.21067e+07	1.42535e+07	1.46508e+07	1.8389e+07	3.80505e+06	5.83045e+06	5.16534e+06	3.4265e+06	3.58151e+06	5.02045e+06	1.35391e+07	1.37014e+07	1.42136e+07	1.43123e+07	1.46596e+07	1.26165e+07	1.27526e+07	1.26794e+07	1.24304e+07
2.083_268.08025	Inosine	C10 H12 N4 O5	268.08	NEG	2.083	-0.000521585	-1.94563	98.9508	level1	BMDB	C00294	HMDB0000195	Nucleosides, nucleotides, and analogues	NA	Purine nucleosides	Purines and derivatives	Nucleotide metabolism	Purine metabolism	map00230 Purine metabolism; map01100 Metabolic pathways; map02010 ABC transporters;	1.59507e+08	1.70323e+08	1.67876e+08	1.73341e+08	1.6801e+08	1.59004e+08	1.96174e+08	1.99747e+08	1.97917e+08	1.71677e+08	1.85372e+08	2.02501e+08	1.73426e+08	1.6718e+08	1.61722e+08	1.68067e+08	1.77364e+08	1.74655e+08	1.55978e+08	1.71375e+08	1.80013e+08
2.178_283.09125	Guanosine	C10 H13 N5 O5	283.091	NEG	2.178	-0.00042179	-1.48994	99.5704	level1	BMDB	C00387	HMDB0000133	Nucleosides, nucleotides, and analogues	NA	Purine nucleosides	Purines and derivatives	Nucleotide metabolism	Purine metabolism	map00230 Purine metabolism; map01100 Metabolic pathways; map02010 ABC transporters;	5.88879e+07	5.80867e+07	4.92022e+07	5.48066e+07	6.03923e+07	5.30494e+07	5.70504e+07	5.95342e+07	6.39524e+07	6.60527e+07	5.68193e+07	6.40845e+07	5.75646e+07	5.63035e+07	5.7025e+07	5.26688e+07	5.45163e+07	6.76715e+07	5.69177e+07	5.5964e+07	5.83359e+07
2.244_267.09680	2'-deoxyguanosine	C10 H13 N5 O4	267.097	POS	2.244	4.69066e-05	0.175617	91.3479	level1	BMDB	C00330	HMDB0000085	Nucleosides, nucleotides, and analogues	Purine 2'-deoxyribonucleosides	Purine nucleosides	Purines and derivatives	Nucleotide metabolism	Purine metabolism	map00230 Purine metabolism; map01100 Metabolic pathways; map02010 ABC transporters;	2.24521e+08	2.50123e+08	1.82091e+08	2.1128e+08	2.31637e+08	2.39435e+08	2.26523e+08	2.32536e+08	2.46627e+08	2.46708e+08	2.43045e+08	2.41212e+08	2.00449e+08	2.12952e+08	2.00462e+08	2.09456e+08	2.0913e+08	2.19793e+08	2.05866e+08	2.19982e+08	2.17425e+08
2.484_208.08514	L-kynurenine	C10 H12 N2 O3	208.085	POS	2.484	0.000352472	1.69389	67.2858	level1	NA	NA	NA	NA	NA	NA	NA	NA	NA	NA	1.42171e+07	2.14924e+07	1.78707e+07	2.18015e+07	1.74463e+07	2.06921e+07	1.72384e+07	1.49554e+07	1.93814e+07	1.42245e+07	1.28228e+07	1.60362e+07	1.59972e+07	1.56282e+07	1.62632e+07	1.5822e+07	1.62191e+07	1.62816e+07	1.63761e+07	1.67629e+07	1.69016e+07
2.501_165.07900	L-phenylalanine	C9 H11 N O2	165.079	NEG	2.501	1.85827e-05	0.112568	98.1589	level1	BMDB	C02057	HMDB0000159	Organic acids and derivatives	Amino acids, peptides, and analogues	Carboxylic acids and derivatives	Amino acids	NA	NA	NA	7.30078e+07	8.5391e+07	9.01911e+07	9.41626e+07	7.60022e+07	7.05783e+07	8.8282e+07	8.33966e+07	8.94115e+07	7.48254e+07	4.26182e+07	1.17885e+08	7.74841e+07	7.85914e+07	7.9129e+07	7.85689e+07	7.94191e+07	7.97718e+07	8.05577e+07	8.03089e+07	8.02989e+07
2.712_242.09042	Thymidine	C10 H14 N2 O5	242.09	POS	2.712	0.000149867	0.619054	80.8896	level1	BMDB	C00214	HMDB0000273	Nucleosides, nucleotides, and analogues	Pyrimidine 2'-deoxyribonucleosides	Pyrimidine nucleosides	Nucleic acids and analogues	Nucleotide metabolism	Pyrimidine metabolism	map00240 Pyrimidine metabolism; map01100 Metabolic pathways;	2.62397e+07	2.4835e+07	1.76841e+07	1.99808e+07	2.84884e+07	2.43716e+07	2.29525e+07	2.20719e+07	2.45609e+07	2.01168e+07	2.25287e+07	2.01877e+07	1.33478e+07	2.11311e+07	1.97512e+07	2.06987e+07	2.61415e+07	2.06345e+07	2.1034e+07	2.15332e+07	1.18691e+07
3.001_157.07422	N-acetylproline	C7 H11 N O3	157.074	POS	3.001	0.000324956	2.06881	85.8603	level1	BMDB	NA	NA	NA	NA	NA	NA	NA	NA	NA	1.83124e+07	2.47179e+07	1.82049e+07	1.78249e+07	1.62134e+07	1.70954e+07	3.30255e+07	3.17058e+07	3.3347e+07	3.2523e+07	2.22572e+07	3.56583e+07	2.46415e+07	2.37619e+07	2.43232e+07	2.41107e+07	2.39151e+07	2.27499e+07	2.53091e+07	2.57309e+07	2.47853e+07
3.028_204.08974	L-tryptophan	C11 H12 N2 O2	204.09	NEG	3.028	-0.000136998	-0.671265	99.4872	level1	BMDB	C00078	HMDB0000929	Organoheterocyclic compounds	Indolyl carboxylic acids and derivatives	Indoles and derivatives	Amino acids	Amino acid metabolism	Glycine, serine and threonine metabolism	map00260 Glycine, serine and threonine metabolism; map00380 Tryptophan metabolism; map00400 Phenylalanine, tyrosine and tryptophan biosynthesis; map00970 Aminoacyl-tRNA biosynthesis; map01100 Metabolic pathways; map01110 Biosynthesis of secondary metabolites; map01130 Biosynthesis of antibiotics; map01210 2-Oxocarboxylic acid metabolism; map01230 Biosynthesis of amino acids;	3.14308e+07	3.98183e+07	4.62249e+07	4.4077e+07	3.9349e+07	3.36246e+07	4.47645e+07	4.26332e+07	4.6795e+07	4.03745e+07	2.46416e+07	6.16428e+07	3.93482e+07	3.96352e+07	3.97315e+07	3.97806e+07	3.96312e+07	4.03856e+07	4.00418e+07	4.05741e+07	4.10811e+07
3.069_219.11088	Pantothenic acid	C9 H17 N O5	219.111	POS	3.069	0.000204386	0.9328	96.1898	level1	BMDB	C00864	HMDB0000210	Organic oxygen compounds	Alcohols and polyols	Organooxygen compounds	Alcohols	Metabolism of other amino acids	beta-Alanine metabolism	map00410 beta-Alanine metabolism; map00770 Pantothenate and CoA biosynthesis; map01100 Metabolic pathways; map01110 Biosynthesis of secondary metabolites;	5.30984e+08	5.30888e+08	4.75882e+08	4.72799e+08	4.79565e+08	5.27217e+08	3.78647e+08	3.46272e+08	3.9045e+08	3.49752e+08	3.50967e+08	3.58551e+08	4.04876e+08	4.07652e+08	4.00787e+08	3.98446e+08	4.06289e+08	4.09655e+08	4.13612e+08	4.13031e+08	4.09177e+08
3.195_152.04717	Mandelate	C8 H8 O3	152.047	NEG	3.195	-0.000170147	-1.11904	98.0165	level1	BMDB	C01984	HMDB0000703	Benzenoids	NA	Benzene and substituted derivatives	Benzene and derivatives	Xenobiotics biodegradation and metabolism	Aminobenzoate degradation	NA	6.30222e+08	5.39329e+08	4.6741e+08	3.924e+08	4.16158e+08	5.3296e+08	8.8894e+08	8.41496e+08	8.59066e+08	7.82867e+08	8.31876e+08	7.2449e+08	6.19962e+08	6.32282e+08	6.12509e+08	6.28495e+08	6.2516e+08	6.39753e+08	6.41317e+08	6.49796e+08	6.40647e+08
3.479_297.08951	5'-methylthioadenosine	C11 H15 N5 O3 S	297.09	POS	3.479	-5.11708e-05	-0.17224	95.7597	level1	BMDB	C00170	HMDB0001173	Nucleosides, nucleotides, and analogues	5'-deoxy-5'-thionucleosides	5'-deoxyribonucleosides	Nucleic acids and analogues	Amino acid metabolism	Cysteine and methionine metabolism	map00270 Cysteine and methionine metabolism; map01100 Metabolic pathways;	5.55634e+07	6.11562e+07	6.15406e+07	5.99206e+07	5.82141e+07	4.66542e+07	5.10488e+07	5.19143e+07	4.988e+07	5.40797e+07	4.5523e+07	5.57705e+07	5.16124e+07	5.27104e+07	5.24456e+07	5.31948e+07	5.34304e+07	5.07997e+07	5.20115e+07	5.23198e+07	5.31369e+07
3.529_191.06193	N-acetylmethionine	C7 H13 N O3 S	191.062	POS	3.529	0.000314149	1.64423	90.1362	level1	BMDB	C02712	HMDB0011745	Organic acids and derivatives	Amino acids, peptides, and analogues	Carboxylic acids and derivatives	Amino acids, peptides, and analogues	NA	NA	NA	1.15342e+07	1.10086e+07	1.21879e+07	1.16126e+07	1.18866e+07	1.07569e+07	1.30382e+07	1.41797e+07	1.39081e+07	1.23827e+07	1.32993e+07	1.2051e+07	1.12325e+07	1.11921e+07	1.08441e+07	1.12197e+07	1.13423e+07	1.14863e+07	1.1536e+07	1.14987e+07	1.15206e+07
3.771_120.02138	4-hydroxybenzoate	C7 H6 O3	120.021	POS	3.771	-18.0103	-130480	65.9035	level1	BMDB	C00156	HMDB0000500	Benzenoids	Benzoic acids and derivatives	Benzene and substituted derivatives	Benzene and derivatives	Metabolism of cofactors and vitamins	Ubiquinone and other terpenoid-quinone biosynthesis	map00130 Ubiquinone and other terpenoid-quinone biosynthesis; map00790 Folate biosynthesis; map01100 Metabolic pathways; map01110 Biosynthesis of secondary metabolites;	3.37467e+07	3.90762e+07	4.22501e+07	3.47354e+07	3.85153e+07	3.58724e+07	6.6056e+07	6.76395e+07	5.87521e+07	5.72555e+07	5.58667e+07	5.70215e+07	4.56366e+07	4.50924e+07	4.63162e+07	4.60107e+07	4.53415e+07	4.54987e+07	4.58416e+07	4.61814e+07	4.66192e+07
3.781_191.05857	5-hydroxyindoleacetate	C10 H9 N O3	191.059	POS	3.781	0.000325901	1.70577	80.1399	level1	BMDB	C05635	HMDB0000763	Organoheterocyclic compounds	Indolyl carboxylic acids and derivatives	Indoles and derivatives	Indole and derivatives	Amino acid metabolism	Tryptophan metabolism	map00380 Tryptophan metabolism; map01100 Metabolic pathways;	1.06118e+07	8.33363e+06	6.31987e+06	6.83475e+06	5.81341e+06	9.19694e+06	7.94384e+06	6.09671e+06	7.27124e+06	5.26858e+06	5.08907e+06	6.9549e+06	5.78459e+06	7.7788e+06	6.40729e+06	7.77652e+06	7.59837e+06	7.62054e+06	5.8826e+06	6.69666e+06	6.59751e+06
3.856_189.04288	4-hydroxy-2-quinolinecarboxylic acid	C10 H7 N O3	189.043	POS	3.856	0.000290925	1.53894	88.8386	level1	BMDB	C01717	HMDB0000715	Organoheterocyclic compounds	Quinoline carboxylic acids	Quinolines and derivatives	Organoheterocyclic compounds	Amino acid metabolism	Tryptophan metabolism	map00380 Tryptophan metabolism; map01100 Metabolic pathways;	3.21274e+07	4.31308e+07	3.86506e+07	3.60219e+07	4.82853e+07	4.43353e+07	2.55956e+07	2.32019e+07	2.86213e+07	2.08648e+07	2.39313e+07	2.17986e+07	2.96273e+07	3.00429e+07	3.0486e+07	3.09761e+07	3.03173e+07	3.12862e+07	3.24295e+07	3.1143e+07	3.19564e+07
3.95_122.03694	4-hydroxybenzaldehyde	C7 H6 O2	122.037	POS	3.95	0.000163877	1.34285	91.119	level1	BMDB	C00633	HMDB0011718	Organic oxygen compounds	Carbonyl compounds	Organooxygen compounds	Organic oxygen compounds	Xenobiotics biodegradation and metabolism	Bisphenol degradation	map01100 Metabolic pathways;	9.23668e+07	4.96242e+07	4.36005e+07	6.88124e+07	6.05479e+07	4.06909e+07	9.72705e+07	9.55572e+07	7.99701e+07	1.33243e+08	8.45542e+07	7.39338e+07	6.99939e+07	7.01597e+07	6.86764e+07	7.13959e+07	7.01302e+07	7.1959e+07	7.44229e+07	7.25231e+07	7.34238e+07
4.142_104.04754	3-hydroxybutanoate	C4 H8 O3	104.048	POS	4.142	0.000196304	1.88668	78.4703	level1	BMDB	C01089	HMDB0000357	NA	NA	NA	NA	Lipid metabolism	Synthesis and degradation of ketone bodies	map00072 Synthesis and degradation of ketone bodies; map00650 Butanoate metabolism; map01100 Metabolic pathways;	2.08066e+06	1.92763e+06	2.43331e+06	1.76908e+06	1.55906e+06	2.08421e+06	6.11515e+06	8.21678e+06	9.13523e+06	6.72434e+06	9.00507e+06	1.10204e+07	4.47279e+06	4.52614e+06	4.47402e+06	4.73845e+06	4.76274e+06	4.82883e+06	4.81454e+06	4.73673e+06	4.97609e+06
4.203_174.07964	Indole-3-acetamide	C10 H10 N2 O	174.08	POS	4.203	0.000329318	1.89177	94.3957	level1	BMDB	C02693	HMDB0029739	Organoheterocyclic compounds	Indoles	Indoles and derivatives	Indoles	Amino acid metabolism	Tryptophan metabolism	map00380 Tryptophan metabolism; map01100 Metabolic pathways;	2.07557e+08	2.34927e+08	2.00127e+08	2.01528e+08	1.83035e+08	2.26382e+08	7.91634e+07	1.15363e+08	9.35584e+07	8.41514e+07	7.61781e+07	7.87957e+07	1.49153e+08	1.46954e+08	1.46587e+08	1.48358e+08	1.49356e+08	1.488e+08	1.48636e+08	1.48477e+08	1.46752e+08
4.264_173.04805	2-quinolinecarboxylic acid	C10 H7 N O2	173.048	POS	4.264	0.000368007	2.12662	84.29	level1	BMDB	C06325	HMDB0000842	Organoheterocyclic compounds	Quinoline carboxylic acids	Quinolines and derivatives	Organoheterocyclic compounds	NA	NA	NA	4.41292e+06	4.27919e+06	4.16842e+06	3.68286e+06	3.58299e+06	4.74685e+06	2.94124e+06	3.66306e+06	4.18462e+06	2.40791e+06	3.67456e+06	3.63107e+06	3.62594e+06	3.85676e+06	3.87984e+06	3.96537e+06	3.71645e+06	2.5706e+06	3.87145e+06	3.39233e+06	4.0068e+06
4.903_207.08985	N-acetyl-l-phenylalanine	C11 H13 N O3	207.09	POS	4.903	0.000304814	1.47189	92.0632	level1	BMDB	C03519	HMDB0000512	Organic acids and derivatives	Amino acids, peptides, and analogues	Carboxylic acids and derivatives	Amino acids, peptides, and analogues	Amino acid metabolism	Phenylalanine metabolism	map00360 Phenylalanine metabolism; map01100 Metabolic pathways;	1.96646e+06	2.44673e+06	3.29208e+06	3.0898e+06	2.80916e+06	2.27541e+06	2.62788e+06	2.63772e+06	3.01289e+06	2.94244e+06	2.18217e+06	4.0476e+06	2.42314e+06	2.61938e+06	2.28737e+06	2.81051e+06	2.49618e+06	2.64491e+06	2.40545e+06	2.55468e+06	2.482e+06
5.17_175.06366	Indole-3-acetic acid	C10 H9 N O2	175.064	POS	5.17	0.000330371	1.88715	94.3472	level1	BMDB	C00954	HMDB0000197	Organoheterocyclic compounds	Indolyl carboxylic acids and derivatives	Indoles and derivatives	Indole and derivatives	Amino acid metabolism	Tryptophan metabolism	map00380 Tryptophan metabolism; map01100 Metabolic pathways;	2.80606e+08	2.8636e+08	2.83301e+08	2.49587e+08	2.20937e+08	3.51922e+08	2.18977e+08	2.43879e+08	2.67557e+08	2.08808e+08	1.88474e+08	2.64458e+08	2.34587e+08	2.41367e+08	2.40686e+08	2.3731e+08	2.41484e+08	2.41356e+08	2.431e+08	2.44071e+08	2.43378e+08
5.743_188.10515	Azelaic acid	C9 H16 O4	188.105	POS	5.743	0.000292883	1.55702	85.7824	level1	BMDB	C08261	HMDB0000784	Lipids and lipid-like molecules	Fatty acids and conjugates	Fatty Acyls	Fatty acyls[FA]	NA	NA	NA	1.39487e+07	1.78653e+07	1.73457e+07	1.6315e+07	1.4297e+07	2.06479e+07	8.00787e+06	7.72319e+06	6.6806e+06	7.27817e+06	9.00039e+06	7.40769e+06	1.15385e+07	1.34232e+07	1.13035e+07	1.14189e+07	1.15704e+07	1.17404e+07	1.13824e+07	1.32436e+07	1.15512e+07
6.125_189.07931	Indole-3-methyl acetate	C11 H11 N O2	189.079	POS	6.125	0.000326815	1.72846	92.3797	level1	BMDB	NA	HMDB0029738	Organoheterocyclic compounds	Indolyl carboxylic acids and derivatives	Indoles and derivatives	Indole and derivatives	NA	NA	NA	3.25925e+07	2.5689e+07	3.70498e+07	5.47549e+07	3.98257e+07	3.26233e+07	3.0633e+07	3.33207e+07	3.27769e+07	3.9349e+07	5.05653e+07	3.58614e+07	3.4034e+07	3.45796e+07	3.39489e+07	3.42732e+07	3.39762e+07	3.43752e+07	3.47736e+07	3.44543e+07	3.47015e+07
8.797_278.22449	Gamma-linolenic acid	C18 H30 O2	278.224	POS	8.797	-8.66024e-05	-0.311268	78.2139	level1	BMDB	C06426	HMDB0003073	Lipids and lipid-like molecules	Lineolic acids and derivatives	Fatty Acyls	Fatty acyls[FA]	Lipid metabolism	Linoleic acid metabolism	map01040 Biosynthesis of unsaturated fatty acids; map01100 Metabolic pathways;	1.37089e+08	8.42219e+07	1.25171e+08	1.35817e+08	1.12591e+08	9.24157e+07	7.56752e+07	1.11551e+08	7.70335e+07	1.65162e+08	1.1024e+08	1.07762e+08	1.0311e+08	1.0533e+08	1.04055e+08	1.06037e+08	1.0533e+08	1.03342e+08	1.08873e+08	1.029e+08	9.96031e+07
9.05_300.20889	Retinoate	C20 H28 O2	300.209	POS	9.05	-3.85115e-05	-0.128282	88.7666	level1	BMDB	C00777	HMDB0001852	Lipids and lipid-like molecules	Retinoids	Prenol lipids	Prenol lipids[PR]	Metabolism of cofactors and vitamins	Retinol metabolism	map01100 Metabolic pathways;	2.64693e+06	2.53537e+06	4.51568e+06	2.73096e+06	2.65708e+06	2.04737e+06	2.19113e+06	2.2843e+06	1.94998e+06	2.64189e+06	3.26919e+06	2.19262e+06	2.67561e+06	2.4261e+06	2.28312e+06	2.74023e+06	2.33808e+06	2.25624e+06	4.54036e+06	2.36905e+06	2.68396e+06
9.352_302.24569	Rac-glycerol 1-myristate	C17 H34 O4	302.246	POS	9.352	-2.37918e-05	-0.0787167	94.7095	level1	BMDB	NA	NA	NA	NA	NA	NA	NA	NA	NA	2.22057e+07	1.46301e+07	1.6689e+07	2.31234e+07	2.20829e+07	1.30504e+07	1.38308e+07	1.21291e+07	1.0336e+07	1.80227e+07	1.14213e+07	1.86001e+07	2.2779e+07	2.11353e+07	2.09506e+07	2.20896e+07	2.2035e+07	1.95091e+07	2.02871e+07	2.01398e+07	2.15789e+07
9.752_356.29246	1-oleoyl-rac-glycerol	C21 H40 O4	356.292	POS	9.752	-0.000194653	-0.546329	92.2504	level1	BMDB	NA	HMDB0011567	Lipids and lipid-like molecules	Monoradylglycerols	Glycerolipids	Glycerolipids[GL]	NA	NA	NA	1.17091e+07	1.24109e+07	1.36052e+07	1.57376e+07	1.41308e+07	1.90081e+07	1.03683e+07	1.11836e+07	1.03347e+07	9.15239e+06	1.10655e+07	1.09664e+07	1.60843e+07	1.72836e+07	1.59762e+07	1.58551e+07	1.73508e+07	1.68207e+07	1.83359e+07	1.6815e+07	1.56919e+07
0.607_88.01601	Pyruvic acid	C3 H4 O3	88.016	NEG	0.607	-2.99562e-05	-0.340349	87.2139	level2	mzCloud	C00022	HMDB0000243	Organic acids and derivatives	Alpha-keto acids and derivatives	Keto acids and derivatives	Organic acids	Carbohydrate metabolism	Glycolysis / Gluconeogenesis	map00010 Glycolysis / Gluconeogenesis; map00020 Citrate cycle (TCA cycle); map00030 Pentose phosphate pathway; map00040 Pentose and glucuronate interconversions; map00053 Ascorbate and aldarate metabolism; map00250 Alanine, aspartate and glutamate metabolism; map00260 Glycine, serine and threonine metabolism; map00261 Monobactam biosynthesis; map00270 Cysteine and methionine metabolism; map00290 …	1.37382e+08	6.77131e+07	1.38974e+08	1.28402e+08	1.64678e+08	1.64737e+08	9.77951e+07	8.78214e+07	8.75931e+07	1.09622e+08	3.66313e+07	8.54935e+07	1.12462e+08	1.12692e+08	6.22908e+07	1.11506e+08	4.99157e+07	6.25997e+07	1.16402e+08	1.11872e+08	1.11721e+08
0.609_260.02913	Α-d-mannose 1-phosphate	C6 H13 O9 P	260.029	NEG	0.609	-0.000590297	-2.27011	92.1389	level2	mzCloud	C00636	HMDB0006330	Organic oxygen compounds	Carbohydrates and carbohydrate conjugates	Organooxygen compounds	Carbohydrates	Carbohydrate metabolism	Fructose and mannose metabolism	map00051 Fructose and mannose metabolism; map00520 Amino sugar and nucleotide sugar metabolism; map01100 Metabolic pathways; map01110 Biosynthesis of secondary metabolites; map01130 Biosynthesis of antibiotics;	2.50844e+07	3.47721e+07	3.95403e+07	3.99916e+07	3.77616e+07	2.97884e+07	3.11657e+07	3.14142e+07	3.48977e+07	3.60841e+07	3.16653e+07	4.17155e+07	3.30627e+07	3.443e+07	3.32689e+07	3.3197e+07	3.37437e+07	3.35522e+07	3.41609e+07	3.39167e+07	3.34371e+07
0.654_89.04768	Β-alanine	C3 H7 N O2	89.0477	NEG	0.654	2.10493e-06	0.0236383	91.6296	level2	mzCloud	C00099	HMDB0000056	Organic acids and derivatives	Amino acids, peptides, and analogues	Carboxylic acids and derivatives	Amino acids, peptides, and analogues	Nucleotide metabolism	Pyrimidine metabolism	map00240 Pyrimidine metabolism; map00410 beta-Alanine metabolism; map00640 Propanoate metabolism; map00770 Pantothenate and CoA biosynthesis; map01100 Metabolic pathways; map01110 Biosynthesis of secondary metabolites;	1.62326e+07	2.07622e+07	2.02642e+07	1.69604e+07	1.97075e+07	2.05233e+07	1.9939e+07	2.01336e+07	2.20772e+07	1.68509e+07	1.89883e+07	1.92095e+07	1.93179e+07	1.93069e+07	1.7819e+07	1.99688e+07	1.96466e+07	1.75192e+07	1.8666e+07	1.87853e+07	2.0132e+07
0.659_131.09467	Dl-β-leucine	C6 H13 N O2	131.095	POS	0.659	4.22834e-05	0.322541	62.3826	level2	mzCloud	C02486	NA	NA	NA	NA	NA	NA	NA	NA	1.22143e+09	1.30229e+09	1.30398e+09	1.16214e+09	1.19747e+09	1.22385e+09	1.42459e+09	1.25078e+09	1.23515e+09	1.22817e+09	1.39649e+09	1.22949e+09	1.1629e+09	1.175e+09	1.13251e+09	1.15137e+09	1.17844e+09	1.18139e+09	1.21842e+09	1.25128e+09	1.22498e+09
0.665_226.06849	D-(+)-glucose	C6 H12 O6	226.068	NEG	0.665	46.0051	255494	96.16	level2	mzCloud	C00031	NA	Carbohydrates	Aldoses [Fig]	Monosaccharides	Carbohydrates	Carbohydrate metabolism	Glycolysis / Gluconeogenesis	map00010 Glycolysis / Gluconeogenesis; map00030 Pentose phosphate pathway; map00052 Galactose metabolism; map00500 Starch and sucrose metabolism; map00520 Amino sugar and nucleotide sugar metabolism; map01100 Metabolic pathways; map01110 Biosynthesis of secondary metabolites; map01130 Biosynthesis of antibiotics; map02010 ABC transporters; map04933 AGE-RAGE signaling pathway in diabetic complicat…	3.01259e+08	3.12819e+08	3.14161e+08	3.13552e+08	2.95622e+08	2.87707e+08	3.73037e+08	3.34821e+08	3.53348e+08	3.37506e+08	3.46093e+08	3.44744e+08	3.16198e+08	3.1731e+08	3.12683e+08	3.12568e+08	3.25497e+08	3.14938e+08	3.05966e+08	3.06842e+08	3.1585e+08
0.668_106.02661	(2r)-2,3-dihydroxypropanoic acid	C3 H6 O4	106.027	NEG	0.668	-1.01888e-06	-0.00960969	70.1698	level2	mzCloud	C00258	HMDB0000139	Organic oxygen compounds	Carbohydrates and carbohydrate conjugates	Organooxygen compounds	Carbohydrates	Carbohydrate metabolism	Pentose phosphate pathway	map00030 Pentose phosphate pathway; map00260 Glycine, serine and threonine metabolism; map00561 Glycerolipid metabolism; map00630 Glyoxylate and dicarboxylate metabolism; map01100 Metabolic pathways; map01110 Biosynthesis of secondary metabolites; map01130 Biosynthesis of antibiotics; map01200 Carbon metabolism;	2.30043e+07	2.20033e+07	2.77194e+07	2.97855e+07	2.48678e+07	2.39202e+07	3.17881e+07	2.53685e+07	2.77499e+07	2.6195e+07	2.42522e+07	2.77121e+07	2.68263e+07	2.57446e+07	2.30542e+07	2.77539e+07	2.51143e+07	2.25979e+07	2.62496e+07	2.50429e+07	2.64053e+07
0.669_102.03177	Acetoacetate	C4 H6 O3	102.032	POS	0.669	7.50733e-05	0.735784	73.2478	level2	BMDB	C00164	HMDB0000060	Organic acids and derivatives	Short-chain keto acids and derivatives	Keto acids and derivatives	Organic acids	Lipid metabolism	Synthesis and degradation of ketone bodies	map00072 Synthesis and degradation of ketone bodies; map00280 Valine, leucine and isoleucine degradation; map00310 Lysine degradation; map00350 Tyrosine metabolism; map00640 Propanoate metabolism; map00650 Butanoate metabolism; map01100 Metabolic pathways;	9.58084e+07	1.13069e+08	1.03074e+08	1.02297e+08	1.04729e+08	1.11634e+08	1.32795e+08	1.15282e+08	1.19887e+08	1.02391e+08	1.09529e+08	1.14584e+08	1.08117e+08	1.17292e+08	1.00094e+08	1.04541e+08	1.05864e+08	1.08638e+08	1.05336e+08	1.06418e+08	1.09782e+08
0.673_117.07901	Betaine	C5 H11 N O2	117.079	POS	0.673	2.76947e-05	0.236548	89.0744	level2	mzCloud	C00719	HMDB0000043	Organic acids and derivatives	Amino acids, peptides, and analogues	Carboxylic acids and derivatives	Amino acids, peptides, and analogues	Amino acid metabolism	Glycine, serine and threonine metabolism	map00260 Glycine, serine and threonine metabolism; map01100 Metabolic pathways; map02010 ABC transporters;	4.66627e+08	5.00333e+08	5.63623e+08	5.17584e+08	5.279e+08	5.2088e+08	5.6801e+08	5.747e+08	5.27324e+08	5.63523e+08	5.64444e+08	5.79553e+08	5.54126e+08	5.23942e+08	5.15272e+08	5.25705e+08	5.39592e+08	4.6131e+08	5.19871e+08	5.07711e+08	3.08472e+08
0.681_129.04258	4-oxoproline	C5 H7 N O3	129.043	NEG	0.681	-1.59383e-05	-0.123512	99.1489	level2	mzCloud	C01877	NA	NA	NA	NA	NA	Amino acid metabolism	Arginine and proline metabolism	map00330 Arginine and proline metabolism; map01100 Metabolic pathways;	2.56516e+08	3.86618e+08	3.17127e+08	2.72326e+08	3.47633e+08	3.46922e+08	2.69831e+08	2.10564e+08	2.63075e+08	1.87417e+08	2.43755e+08	2.28911e+08	2.68879e+08	2.63924e+08	2.63624e+08	2.65396e+08	2.70014e+08	2.76032e+08	2.80293e+08	2.69333e+08	2.71198e+08
0.69_137.04779	Trigonelline	C7 H7 N O2	137.048	POS	0.69	0.000110631	0.807243	88.9932	level2	mzCloud	C01004	HMDB0000875	Alkaloids and derivatives	NA	NA	Alkaloids and derivatives	Metabolism of cofactors and vitamins	Nicotinate and nicotinamide metabolism	map00760 Nicotinate and nicotinamide metabolism;	6.58608e+07	9.94547e+07	1.00533e+08	9.18434e+07	9.79973e+07	7.55588e+07	8.42122e+07	1.02379e+08	1.02686e+08	1.37537e+08	1.23e+08	1.23762e+08	8.87128e+07	1.04411e+08	9.89314e+07	8.54757e+07	8.74931e+07	1.07936e+08	6.55869e+07	1.06797e+08	1.08198e+08
0.696_136.03738	L-threonic acid	C4 H8 O5	136.037	NEG	0.696	0.000208853	1.53527	82.7404	level2	mzCloud	C01620	HMDB0000943	Organic oxygen compounds	Carbohydrates and carbohydrate conjugates	Organooxygen compounds	Carbohydrates	Carbohydrate metabolism	Ascorbate and aldarate metabolism	map00053 Ascorbate and aldarate metabolism; map01100 Metabolic pathways;	1.22178e+06	4.88708e+06	1.56574e+07	1.08754e+07	1.36823e+07	1.25237e+06	5.91034e+06	3.58679e+06	4.2462e+06	9.89774e+06	4.08166e+06	1.18413e+07	8.12306e+06	4.49799e+06	7.1391e+06	4.91326e+06	4.06078e+06	9.95574e+06	7.33048e+06	8.13096e+06	7.68353e+06
0.697_164.06833	L(-)-fucose	C6 H12 O5	164.068	NEG	0.697	-0.00014009	-0.853853	73.3179	level2	mzCloud	C01019	HMDB0000174	Organic oxygen compounds	Carbohydrates and carbohydrate conjugates	Organooxygen compounds	Carbohydrates	Carbohydrate metabolism	Fructose and mannose metabolism	map00051 Fructose and mannose metabolism; map00520 Amino sugar and nucleotide sugar metabolism; map01100 Metabolic pathways;	1.61826e+06	2.1668e+06	1.62709e+06	1.48035e+06	1.22514e+06	1.69211e+06	4.67887e+06	4.92764e+06	4.86683e+06	3.64256e+06	3.56378e+06	3.83662e+06	3.07664e+06	2.13942e+06	2.35218e+06	2.66262e+06	2.59449e+06	2.96513e+06	2.81674e+06	2.83944e+06	2.73835e+06
0.697_309.10592	N-acetylneuraminic acid	C11 H19 N O9	309.106	POS	0.697	-6.42365e-05	-0.207814	66.9584	level2	mzCloud	C19909	HMDB0000773	Organic oxygen compounds	Carbohydrates and carbohydrate conjugates	Organooxygen compounds	Carbohydrates	NA	NA	NA	5.19847e+07	6.72676e+07	7.9026e+07	5.28048e+07	8.23619e+07	6.83104e+07	2.16085e+07	2.50806e+07	3.19193e+07	2.52448e+07	4.28758e+07	2.96099e+07	4.89474e+07	4.34884e+07	4.58746e+07	4.89521e+07	4.52025e+07	5.3628e+07	4.95026e+07	4.44667e+07	4.6568e+07
0.745_103.09986	Choline	C5 H13 N O	103.1	POS	0.745	0.000145909	1.41522	78.1777	level2	mzCloud	C00114	HMDB0000097	Organic nitrogen compounds	Quaternary ammonium salts	Organonitrogen compounds	Organic nitrogen compounds	Amino acid metabolism	Glycine, serine and threonine metabolism	map00260 Glycine, serine and threonine metabolism; map00564 Glycerophospholipid metabolism; map01100 Metabolic pathways; map02010 ABC transporters;	1.26049e+08	1.14515e+08	8.72769e+07	9.25242e+07	9.57203e+07	1.12196e+08	1.22549e+08	1.29525e+08	1.30273e+08	1.11924e+08	1.15626e+08	1.08812e+08	1.14283e+08	1.09014e+08	1.08483e+08	1.06627e+08	1.06296e+08	1.04081e+08	1.03625e+08	1.0508e+08	1.05832e+08
0.793_181.07423	L-tyrosine	C9 H11 N O3	181.074	POS	0.793	0.000334996	1.85005	96.0997	level2	BMDB	C01536	HMDB0000158	Organic acids and derivatives	Amino acids, peptides, and analogues	Carboxylic acids and derivatives	Amino acids	NA	NA	NA	1.76273e+08	2.92672e+08	2.56223e+08	1.79109e+08	1.58629e+08	2.37283e+08	3.2086e+08	2.18143e+08	3.80888e+08	2.89971e+08	2.24007e+08	3.27587e+08	1.67097e+08	2.23351e+08	2.43029e+08	1.90713e+08	1.96737e+08	2.27712e+08	1.53261e+08	2.04787e+08	1.92216e+08
0.87_138.03155	Salicylic acid	C7 H6 O3	138.032	NEG	0.87	-0.000144595	-1.04755	96.6263	level2	mzCloud	C00805	HMDB0001895	Benzenoids	Benzoic acids and derivatives	Benzene and substituted derivatives	Benzene and derivatives	Amino acid metabolism	Phenylalanine metabolism	map00360 Phenylalanine metabolism; map01100 Metabolic pathways; map01110 Biosynthesis of secondary metabolites; map01130 Biosynthesis of antibiotics;	1.93373e+08	2.1339e+08	2.20609e+08	1.99104e+08	2.4361e+08	2.18804e+08	1.36989e+08	1.29799e+08	1.34577e+08	1.4697e+08	1.37534e+08	1.33594e+08	1.71032e+08	1.70885e+08	1.62748e+08	1.24055e+08	1.63068e+08	1.68826e+08	1.74004e+08	1.62171e+08	1.67266e+08
0.871_118.02667	Methylmalonic acid	C4 H6 O4	118.027	NEG	0.871	6.11055e-05	0.517726	79.1673	level2	mzCloud	C02170	HMDB0000202	Organic acids and derivatives	Dicarboxylic acids and derivatives	Carboxylic acids and derivatives	Organic acids	Nucleotide metabolism	Pyrimidine metabolism	map00240 Pyrimidine metabolism; map00280 Valine, leucine and isoleucine degradation; map00640 Propanoate metabolism; map01100 Metabolic pathways;	1.76954e+07	2.33051e+07	2.41893e+07	2.42725e+07	2.4436e+07	2.48428e+07	2.11732e+07	2.15834e+07	2.15219e+07	2.21181e+07	1.92109e+07	2.25028e+07	2.03585e+07	2.0038e+07	2.10533e+07	2.07046e+07	2.02585e+07	2.2049e+07	2.22748e+07	2.15204e+07	1.63153e+07
0.897_145.08536	4-guanidinobutyric acid	C5 H11 N3 O2	145.085	POS	0.897	0.000228611	1.57571	71.4716	level2	mzCloud	C01035	HMDB0003464	Organic acids and derivatives	Amino acids, peptides, and analogues	Carboxylic acids and derivatives	Amino acids, peptides, and analogues	Amino acid metabolism	Arginine and proline metabolism	map00330 Arginine and proline metabolism; map01100 Metabolic pathways;	2.26942e+08	3.22043e+08	3.85637e+08	2.92123e+08	3.02098e+08	2.16613e+08	5.95828e+08	4.70828e+08	3.55476e+08	4.9907e+08	5.01403e+08	2.95097e+08	3.44378e+08	3.53095e+08	3.50506e+08	3.52058e+08	3.53462e+08	3.51251e+08	3.48967e+08	3.5249e+08	3.56151e+08
0.91_172.08510	Glycylproline	C7 H12 N2 O3	172.085	POS	0.91	0.000311443	1.80982	71.1638	level2	mzCloud	NA	HMDB0000721	Organic acids and derivatives	Amino acids, peptides, and analogues	Carboxylic acids and derivatives	Amino acids, peptides, and analogues	NA	NA	NA	6.39944e+07	5.87287e+07	4.61862e+07	5.13033e+07	5.20972e+07	6.54909e+07	4.52758e+07	8.17416e+07	5.16387e+07	3.79825e+07	4.19646e+07	3.45419e+07	4.47039e+07	4.34713e+07	4.7696e+07	4.54117e+07	4.34149e+07	4.74115e+07	4.55094e+07	4.78225e+07	4.62476e+07
0.928_117.07918	L-valine	C5 H11 N O2	117.079	POS	0.928	0.000196469	1.67809	90.4336	level2	mzCloud	C00183	HMDB0000883	Organic acids and derivatives	Amino acids, peptides, and analogues	Carboxylic acids and derivatives	Amino acids	Amino acid metabolism	Valine, leucine and isoleucine degradation	map00280 Valine, leucine and isoleucine degradation; map00290 Valine, leucine and isoleucine biosynthesis; map00460 Cyanoamino acid metabolism; map00770 Pantothenate and CoA biosynthesis; map00970 Aminoacyl-tRNA biosynthesis; map01100 Metabolic pathways; map01110 Biosynthesis of secondary metabolites; map01130 Biosynthesis of antibiotics; map01210 2-Oxocarboxylic acid metabolism; map01230 Biosynt…	1.82863e+09	2.33239e+09	1.88709e+09	1.80051e+09	1.77097e+09	2.19303e+09	2.3234e+09	2.12504e+09	2.27055e+09	2.04435e+09	1.73374e+09	2.08834e+09	1.75581e+09	1.90909e+09	1.9387e+09	1.80399e+09	1.86189e+09	1.91643e+09	1.87894e+09	1.9169e+09	1.88003e+09
0.932_112.02733	Uracil	C4 H4 N2 O2	112.027	NEG	0.932	5.38159e-05	0.480382	90.9965	level2	mzCloud	C00106	HMDB0000300	Organoheterocyclic compounds	Pyrimidines and pyrimidine derivatives	Diazines	Organoheterocyclic compounds	Nucleotide metabolism	Pyrimidine metabolism	map00240 Pyrimidine metabolism; map00410 beta-Alanine metabolism; map00770 Pantothenate and CoA biosynthesis; map01100 Metabolic pathways;	5.48668e+07	5.29134e+07	4.40774e+07	5.06511e+07	4.82431e+07	5.26973e+07	5.90948e+07	6.57749e+07	6.39567e+07	5.61733e+07	6.23691e+07	6.3947e+07	5.40817e+07	5.22064e+07	5.30818e+07	4.93987e+07	4.88727e+07	5.65454e+07	5.55187e+07	3.94838e+07	5.42186e+07
0.958_118.06308	3-hydroxyvaleric acid	C5 H10 O3	118.063	NEG	0.958	8.75941e-05	0.741927	74.4196	level2	mzCloud	NA	HMDB0000531	Lipids and lipid-like molecules	Fatty acids and conjugates	Fatty Acyls	Fatty acyls[FA]	NA	NA	NA	1.5509e+07	1.13375e+07	1.05155e+07	1.27449e+07	2.83939e+07	1.20778e+07	8.48601e+06	8.24725e+06	1.17328e+07	1.11378e+07	1.09318e+07	1.33658e+07	1.18374e+07	1.03547e+07	1.06169e+07	1.1006e+07	1.16528e+07	1.16272e+07	1.11048e+07	9.88305e+06	1.16099e+07
0.959_111.04347	Cytosine	C4 H5 N3 O	111.043	POS	0.959	0.000204742	1.84381	87.6584	level2	mzCloud	C00380	HMDB0000630	Organoheterocyclic compounds	Pyrimidines and pyrimidine derivatives	Diazines	Organoheterocyclic compounds	Nucleotide metabolism	Pyrimidine metabolism	map00240 Pyrimidine metabolism; map01100 Metabolic pathways;	6.52116e+07	6.38404e+07	5.77981e+07	3.74366e+07	5.97982e+07	6.53711e+07	7.34339e+07	4.89942e+07	1.39822e+08	5.27634e+07	4.98171e+07	8.50713e+07	6.29965e+07	4.62446e+07	6.24996e+07	6.40658e+07	8.14521e+07	3.78813e+07	6.31496e+07	6.45018e+07	6.33549e+07
0.981_123.03230	Nicotinic acid	C6 H5 N O2	123.032	POS	0.981	0.000272411	2.21414	94.4718	level2	mzCloud	C00253	HMDB0001488	Organoheterocyclic compounds	Pyridinecarboxylic acids and derivatives	Pyridines and derivatives	Pyridine and derivatives	Metabolism of cofactors and vitamins	Nicotinate and nicotinamide metabolism	map00760 Nicotinate and nicotinamide metabolism; map01100 Metabolic pathways; map01110 Biosynthesis of secondary metabolites;	2.00529e+09	1.87624e+09	1.87862e+09	2.42541e+09	1.77557e+09	1.86084e+09	1.49296e+09	1.59099e+09	1.64626e+09	1.67968e+09	1.33129e+09	1.87945e+09	1.66601e+09	1.68576e+09	1.67004e+09	1.66805e+09	1.68784e+09	1.70059e+09	1.7309e+09	1.72501e+09	1.74618e+09
0.984_176.06838	2-isopropylmalic acid	C7 H12 O5	176.068	NEG	0.984	-8.85221e-05	-0.502771	93.9478	level2	mzCloud	C02504	HMDB0000402	Lipids and lipid-like molecules	Fatty acids and conjugates	Fatty Acyls	Fatty acyls[FA]	Amino acid metabolism	Valine, leucine and isoleucine biosynthesis	map00290 Valine, leucine and isoleucine biosynthesis; map00620 Pyruvate metabolism; map01100 Metabolic pathways; map01110 Biosynthesis of secondary metabolites; map01210 2-Oxocarboxylic acid metabolism; map01230 Biosynthesis of amino acids;	4.06635e+07	5.5738e+07	7.12482e+07	5.76234e+07	7.07321e+07	5.40728e+07	2.79176e+07	2.47629e+07	3.60407e+07	2.92077e+07	3.39138e+07	3.97272e+07	4.06177e+07	3.99449e+07	4.21793e+07	3.8782e+07	4.28299e+07	4.22622e+07	4.15526e+07	4.12301e+07	4.20289e+07
1.047_132.02475	2-hydroxy-4-(methylthio)butyric acid	C5 H10 O3 S	132.025	POS	1.047	-18.0103	-120041	82.2121	level2	BMDB	NA	HMDB0037115	Lipids and lipid-like molecules	Fatty acids and conjugates	Fatty Acyls	Fatty acyls[FA]	NA	NA	NA	2.79073e+08	3.76191e+08	4.58092e+08	4.22359e+08	3.91147e+08	3.06828e+08	4.70399e+08	4.3471e+08	5.12644e+08	4.36412e+08	2.64062e+08	6.4772e+08	3.50941e+08	3.71967e+08	3.6676e+08	3.6465e+08	3.61234e+08	3.83607e+08	3.85253e+08	3.96511e+08	3.88557e+08
1.16_152.03331	Xanthine	C5 H4 N4 O2	152.033	NEG	1.16	-0.000111001	-0.730107	84.0538	level2	mzCloud	C00385	HMDB0000292	Organoheterocyclic compounds	Purines and purine derivatives	Imidazopyrimidines	Purines and derivatives	Nucleotide metabolism	Purine metabolism	map00230 Purine metabolism; map00232 Caffeine metabolism; map01100 Metabolic pathways; map01110 Biosynthesis of secondary metabolites;	6.18138e+07	6.52812e+07	6.29916e+07	5.75034e+07	6.52231e+07	9.49857e+07	4.67706e+07	6.44096e+07	5.20181e+07	4.95002e+07	3.9428e+07	7.20827e+07	5.22843e+07	5.50016e+07	6.48077e+07	6.46661e+07	6.58727e+07	5.50497e+07	6.72171e+07	6.71503e+07	6.83563e+07
1.177_186.10077	L-alanyl-l-proline	C8 H14 N2 O3	186.101	POS	1.177	0.000332123	1.78464	80.6893	level2	mzCloud	NA	NA	NA	NA	NA	NA	NA	NA	NA	1.61946e+08	1.53066e+08	1.2678e+08	1.15608e+08	1.21562e+08	1.70278e+08	9.77248e+07	8.2454e+07	8.70113e+07	9.4048e+07	9.79504e+07	6.894e+07	1.01671e+08	1.07755e+08	1.06236e+08	1.0737e+08	9.57507e+07	1.04611e+08	1.07255e+08	1.07608e+08	1.07898e+08
1.225_252.08540	2'-deoxyinosine	C10 H12 N4 O4	252.085	NEG	1.225	-0.000453265	-1.79806	86.6286	level2	mzCloud	C05512	HMDB0000071	Nucleosides, nucleotides, and analogues	Purine 2'-deoxyribonucleosides	Purine nucleosides	Purines and derivatives	Nucleotide metabolism	Purine metabolism	map00230 Purine metabolism; map01100 Metabolic pathways; map02010 ABC transporters;	1.66302e+07	1.50899e+07	1.5221e+07	1.41356e+07	1.37341e+07	1.74767e+07	1.82058e+07	1.36789e+07	1.44065e+07	1.47595e+07	1.51957e+07	1.60947e+07	1.40037e+07	1.98032e+07	1.52763e+07	2.09105e+07	1.46099e+07	1.46699e+07	2.03563e+07	1.87091e+07	1.46944e+07
1.266_182.05786	Dl-4-hydroxyphenyllactic acid	C9 H10 O4	182.058	NEG	1.266	-4.72967e-05	-0.259789	80.8277	level2	mzCloud	C03672	HMDB0000755	Phenylpropanoids and polyketides	NA	Phenylpropanoic acids	Phenylpropanoic acids	NA	NA	NA	2.23029e+07	3.54857e+07	5.75723e+07	4.66627e+07	6.62586e+07	3.7663e+07	1.62599e+07	1.73298e+07	1.63877e+07	2.31779e+07	1.36253e+07	2.19943e+07	2.97362e+07	3.01405e+07	3.0288e+07	3.00968e+07	3.00681e+07	3.08121e+07	3.06542e+07	3.01778e+07	3.07097e+07
1.281_86.03697	Crotonic acid	C4 H6 O2	86.037	POS	1.281	0.000190332	2.21222	87.0343	level2	mzCloud	C01771	HMDB0010720	Lipids and lipid-like molecules	Fatty acids and conjugates	Fatty Acyls	Fatty acyls[FA]	NA	NA	NA	7.76129e+07	8.81612e+07	9.36362e+07	1.0134e+08	1.19062e+08	8.34009e+07	7.82441e+07	7.08319e+07	7.17444e+07	7.82234e+07	6.48573e+07	8.9451e+07	7.80841e+07	7.98348e+07	8.04027e+07	7.92511e+07	8.19114e+07	8.12595e+07	8.27108e+07	8.57928e+07	8.37903e+07
1.284_116.04739	Methyl acetoacetate	C5 H8 O3	116.047	NEG	1.284	5.07337e-05	0.437181	72.6542	level2	mzCloud	NA	HMDB0000310	Organic acids and derivatives	Beta-keto acids and derivatives	Keto acids and derivatives	Organic acids	NA	NA	NA	6.98998e+07	7.13688e+07	7.64541e+07	7.49411e+07	8.045e+07	7.19382e+07	7.42583e+07	7.56134e+07	7.61136e+07	6.58331e+07	7.45236e+07	7.71647e+07	6.90847e+07	6.99085e+07	7.08946e+07	6.95962e+07	7.00071e+07	7.08182e+07	7.14425e+07	7.1279e+07	7.0558e+07
1.316_152.04719	Dl-mandelic acid	C8 H8 O3	152.047	NEG	1.316	-0.000155744	-1.02431	92.6769	level2	mzCloud	C05852	HMDB0000669	Benzenoids	Phenylacetic acids	Benzene and substituted derivatives	Benzene and derivatives	Amino acid metabolism	Phenylalanine metabolism	map00360 Phenylalanine metabolism; map01100 Metabolic pathways;	1.14829e+08	1.1203e+08	9.23852e+07	9.28286e+07	1.04826e+08	1.08022e+08	1.1838e+08	8.87636e+07	1.04127e+08	9.46885e+07	1.08922e+08	9.55363e+07	9.5314e+07	9.57461e+07	9.84962e+07	9.68198e+07	1.03367e+08	9.83193e+07	9.87768e+07	9.90461e+07	9.86931e+07
1.338_164.04767	2-hydroxycinnamic acid	C9 H8 O3	164.048	POS	1.338	0.000328921	2.00504	90.5347	level2	mzCloud	C01772	HMDB0002641	Phenylpropanoids and polyketides	Hydroxycinnamic acids and derivatives	Cinnamic acids and derivatives	Polyketides[PK]	Amino acid metabolism	Phenylalanine metabolism	map00360 Phenylalanine metabolism; map01100 Metabolic pathways; map01110 Biosynthesis of secondary metabolites;	1.13226e+09	1.30318e+09	1.4268e+09	1.35074e+09	1.19921e+09	1.09829e+09	1.37926e+09	1.24698e+09	1.34488e+09	1.25726e+09	7.63748e+08	1.73373e+09	1.12699e+09	1.18982e+09	1.18586e+09	1.1585e+09	1.1565e+09	1.22476e+09	1.21499e+09	1.20835e+09	1.212e+09
1.424_179.09492	Salsolinol	C10 H13 N O2	179.095	POS	1.424	0.000294985	1.64709	67.697	level2	mzCloud	NA	HMDB0005199	Organoheterocyclic compounds	NA	Tetrahydroisoquinolines	Organoheterocyclic compounds	NA	NA	NA	5.9146e+09	6.07198e+09	5.88382e+09	5.36027e+09	5.51031e+09	5.79114e+09	6.20358e+09	5.78258e+09	6.76143e+09	5.74491e+09	5.69539e+09	6.41552e+09	5.12651e+09	5.30331e+09	5.32406e+09	5.26302e+09	5.21566e+09	5.4148e+09	5.22977e+09	5.29257e+09	5.25448e+09
1.437_612.15145	L-glutathione oxidized	C20 H32 N6 O12 S2	612.151	POS	1.437	-0.000514181	-0.839956	93.0104	level2	mzCloud	C00127	HMDB0003337	Organic acids and derivatives	Amino acids, peptides, and analogues	Carboxylic acids and derivatives	Amino acids, peptides, and analogues	Metabolism of other amino acids	Glutathione metabolism	map00480 Glutathione metabolism; map01100 Metabolic pathways;	3.95057e+06	9.72277e+06	1.06882e+07	1.24415e+07	1.12237e+07	7.13039e+06	1.3589e+07	1.37547e+07	1.55407e+07	2.0151e+07	8.81501e+06	2.54952e+07	1.02303e+07	1.12184e+07	1.16747e+07	1.23466e+07	1.15332e+07	1.08185e+07	1.142e+07	1.17741e+07	1.11354e+07
1.739_126.04324	Thymine	C5 H6 N2 O2	126.043	POS	1.739	0.000311579	2.47201	88.7283	level2	mzCloud	C00178	HMDB0000262	Organoheterocyclic compounds	Pyrimidines and pyrimidine derivatives	Diazines	Organoheterocyclic compounds	Nucleotide metabolism	Pyrimidine metabolism	map00240 Pyrimidine metabolism; map01100 Metabolic pathways;	8.33355e+07	7.90562e+07	5.98896e+07	7.84173e+07	6.90965e+07	8.09781e+07	1.03423e+08	1.063e+08	9.89907e+07	1.10129e+08	1.17088e+08	1.0139e+08	8.67045e+07	9.53376e+07	7.57856e+07	8.90771e+07	9.41662e+07	8.36639e+07	8.7337e+07	8.08975e+07	9.29261e+07
1.74_148.01937	2-keto-4-methylthiobutyric acid	C5 H8 O3 S	148.019	NEG	1.74	-4.1457e-05	-0.280078	66.1886	level2	mzCloud	C01180	HMDB0001553	Lipids and lipid-like molecules	Fatty acids and conjugates	Fatty Acyls	Fatty acyls[FA]	Amino acid metabolism	Cysteine and methionine metabolism	map00270 Cysteine and methionine metabolism; map01100 Metabolic pathways; map01110 Biosynthesis of secondary metabolites; map01210 2-Oxocarboxylic acid metabolism;	6.09329e+07	7.44885e+07	8.28687e+07	9.43663e+07	7.56465e+07	6.89626e+07	8.85495e+07	9.63411e+07	8.9758e+07	8.07905e+07	7.03174e+07	7.67492e+07	7.57026e+07	7.5264e+07	7.5878e+07	7.5478e+07	7.60281e+07	7.82439e+07	7.72029e+07	7.66291e+07	7.64491e+07
1.854_347.06297	3'-adenosine monophosphate (3'-amp)	C10 H14 N5 O7 P	347.063	POS	1.854	-0.000115868	-0.333854	88.5357	level2	mzCloud	C01367	HMDB0003540	Nucleosides, nucleotides, and analogues	NA	Ribonucleoside 3'-phosphates	Nucleic acids and analogues	Nucleotide metabolism	Purine metabolism	map00230 Purine metabolism; map01100 Metabolic pathways;	5.27113e+07	6.93111e+07	4.5003e+07	4.5647e+07	4.52395e+07	6.83039e+07	5.31283e+07	4.31873e+07	4.3701e+07	5.06647e+07	5.82969e+07	4.61753e+07	3.7764e+07	4.50211e+07	4.28419e+07	4.43694e+07	4.73614e+07	5.29068e+07	3.89796e+07	5.35185e+07	4.27674e+07
1.916_128.04759	Adipate	C6 H10 O4	128.048	POS	1.916	-18.0103	-123309	77.4451	level2	BMDB	CC06104	HMDB0000448	Lipids and lipid-like molecules	Fatty acids and conjugates	Fatty Acyls	Fatty acyls[FA]	NA	NA	NA	4.47499e+07	3.20783e+07	5.01901e+07	6.27896e+07	5.63856e+07	4.33855e+07	3.07666e+07	4.55643e+07	2.47393e+07	2.64581e+07	2.31978e+07	4.81019e+07	3.68309e+07	3.22232e+07	3.919e+07	4.9841e+07	3.34602e+07	3.98816e+07	5.06698e+07	4.47619e+07	3.75604e+07
10.047_268.23972	Trans-10-heptadecenoic acid	C17 H32 O2	268.24	NEG	10.047	-0.000512533	-1.91072	83.7606	level2	mzCloud	NA	NA	NA	NA	NA	NA	NA	NA	NA	4.28885e+06	3.70134e+06	2.95813e+06	2.8867e+06	3.28683e+06	5.2624e+06	974443	1.02395e+06	1.33782e+06	1.12287e+06	1.47543e+06	1.14666e+06	3.18425e+06	3.04742e+06	3.22146e+06	3.23792e+06	3.13783e+06	3.19596e+06	3.14575e+06	3.36944e+06	3.26316e+06
10.213_282.25541	Trans-petroselinic acid	C18 H34 O2	282.255	NEG	10.213	-0.00046615	-1.65152	87.8008	level2	mzCloud	NA	NA	NA	NA	NA	NA	NA	NA	NA	1.50149e+08	1.22804e+08	1.10737e+08	1.10271e+08	1.46972e+08	1.62056e+08	7.85228e+07	8.25301e+07	8.14816e+07	7.3425e+07	8.08613e+07	8.6765e+07	1.55049e+08	1.56875e+08	1.54459e+08	1.57215e+08	1.53026e+08	1.66185e+08	1.59775e+08	1.56542e+08	1.54966e+08
10.305_304.20382	7α-hydroxytestosterone	C19 H28 O3	304.204	POS	10.305	-2.31684e-05	-0.0761607	65.6269	level2	mzCloud	NA	NA	NA	NA	NA	NA	NA	NA	NA	3.17491e+06	3.27702e+06	3.8958e+06	3.16913e+06	5.51911e+06	2.86149e+06	1.67276e+06	1.16879e+06	1.98134e+06	1.09876e+06	2.24114e+06	2.27141e+06	5.4505e+06	5.24003e+06	4.86993e+06	5.46135e+06	5.09509e+06	4.81427e+06	4.76059e+06	4.51718e+06	4.72595e+06
10.314_308.27114	11(z),14(z)-eicosadienoic acid	C20 H36 O2	308.271	NEG	10.314	-0.000385595	-1.25083	89.301	level2	mzCloud	C16525	HMDB0005060	Lipids and lipid-like molecules	Fatty acids and conjugates	Fatty Acyls	Fatty acyls[FA]	Lipid metabolism	Biosynthesis of unsaturated fatty acids	map01040 Biosynthesis of unsaturated fatty acids;	1.05659e+07	9.40611e+06	9.9004e+06	1.01883e+07	1.28489e+07	1.05873e+07	6.32003e+06	6.45867e+06	6.60651e+06	5.36892e+06	5.89785e+06	6.88834e+06	1.27926e+07	1.28781e+07	1.28384e+07	1.29595e+07	1.31366e+07	1.29858e+07	1.30143e+07	1.27233e+07	1.26765e+07
11.609_776.54041	Gamithromycin	C40 H76 N2 O12	776.54	POS	11.609	0.00058252	0.750149	63.5255	level2	mzCloud	NA	NA	NA	NA	NA	NA	NA	NA	NA	793643	1.17553e+06	1.5003e+06	1.77215e+06	1.90734e+06	1.84839e+06	706814	790880	590497	497058	503201	507092	1.79077e+06	1.90901e+06	1.90692e+06	1.83087e+06	1.75682e+06	1.85893e+06	1.70056e+06	1.71758e+06	1.6399e+06
11.855_733.56178	Dl-dipalmitoylphosphatidylcholine	C40 H80 N O8 P	733.562	POS	11.855	-0.000373023	-0.508509	90.8861	level2	mzCloud	NA	NA	NA	NA	NA	NA	NA	NA	NA	536330	806932	724194	619861	980986	860478	270421	263626	181306	71548.4	188187	69278.9	1.87538e+06	2.05267e+06	1.85714e+06	1.97879e+06	1.83319e+06	1.72604e+06	1.78157e+06	1.82809e+06	1.72664e+06
2.022_72.02126	Acrylic acid	C3 H4 O2	72.0213	POS	2.022	0.000134733	1.87074	84.9173	level2	mzCloud	C00511	HMDB0031647	Organic acids and derivatives	Acrylic acids and derivatives	Carboxylic acids and derivatives	Organic acids	Xenobiotics biodegradation and metabolism	Styrene degradation	NA	7.04843e+07	6.35663e+07	7.38957e+07	7.70068e+07	6.88733e+07	6.68573e+07	6.16901e+07	6.96138e+07	6.87489e+07	6.52807e+07	7.37167e+07	6.82392e+07	6.0218e+07	6.08142e+07	6.39968e+07	6.35737e+07	6.21151e+07	6.58744e+07	6.63268e+07	6.41467e+07	6.4995e+07
2.222_132.07861	2-hydroxycaproic acid	C6 H12 O3	132.079	NEG	2.222	-3.29862e-05	-0.249746	85.3561	level2	mzCloud	NA	HMDB0001624	Lipids and lipid-like molecules	Fatty acids and conjugates	Fatty Acyls	Fatty acyls[FA]	NA	NA	NA	8.59881e+06	2.07155e+07	2.85165e+07	2.49685e+07	3.36721e+07	2.0676e+07	1.22527e+07	1.04172e+07	1.53121e+07	1.48437e+07	7.55796e+06	1.79142e+07	1.75537e+07	1.76074e+07	1.78549e+07	1.75349e+07	1.75018e+07	1.82117e+07	1.84137e+07	1.80805e+07	1.85569e+07
2.579_143.04083	4-methyl-5-thiazoleethanol	C6 H9 N O S	143.041	POS	2.579	0.000341834	2.38977	86.3795	level2	mzCloud	C04294	HMDB0032985	Organoheterocyclic compounds	Thiazoles	Azoles	Organoheterocyclic compounds	Metabolism of cofactors and vitamins	Thiamine metabolism	map00730 Thiamine metabolism; map01100 Metabolic pathways;	1.21965e+08	1.29419e+08	1.04659e+08	1.10253e+08	1.07976e+08	1.39777e+08	7.50814e+07	6.96074e+07	7.31896e+07	7.81186e+07	1.08014e+08	7.41019e+07	9.28753e+07	9.2146e+07	9.20786e+07	9.49623e+07	9.29888e+07	9.25664e+07	9.46787e+07	9.68204e+07	9.64379e+07
2.582_297.10746	7-methylguanosine	C11 H15 N5 O5	297.107	POS	2.582	0.000140772	0.47381	74.6683	level2	mzCloud	C20674	HMDB0001107	Nucleosides, nucleotides, and analogues	NA	Purine nucleosides	Purines and derivatives	NA	NA	NA	1.844e+07	2.09734e+07	2.35754e+07	1.61047e+07	2.1124e+07	1.40136e+07	1.71461e+07	1.94032e+07	2.95509e+07	1.82497e+07	1.89127e+07	2.15137e+07	1.88534e+07	1.67439e+07	1.69708e+07	1.73445e+07	1.75837e+07	1.65221e+07	1.70941e+07	1.7839e+07	1.93974e+07
2.627_151.06372	2-phenylglycine	C8 H9 N O2	151.064	POS	2.627	0.000389756	2.58009	77.4749	level2	mzCloud	NA	HMDB0002210	Organic acids and derivatives	Amino acids, peptides, and analogues	Carboxylic acids and derivatives	Amino acids, peptides, and analogues	NA	NA	NA	2.65568e+08	3.05442e+08	2.4297e+08	2.68152e+08	2.37448e+08	2.7326e+08	6.59249e+07	9.77095e+07	6.89083e+07	7.46899e+07	6.78479e+07	5.5305e+07	1.69996e+08	1.70154e+08	1.71138e+08	1.70954e+08	1.73096e+08	1.71359e+08	1.66402e+08	1.67537e+08	1.68142e+08
2.698_130.04213	Trans-cinnamate	C9 H8 O2	130.042	POS	2.698	-18.0103	-121648	61.656	level2	BMDB	C00423	HMDB0000930	Phenylpropanoids and polyketides	Cinnamic acids	Cinnamic acids and derivatives	Polyketides[PK]	Metabolism of cofactors and vitamins	Ubiquinone and other terpenoid-quinone biosynthesis	map00130 Ubiquinone and other terpenoid-quinone biosynthesis; map00360 Phenylalanine metabolism; map01100 Metabolic pathways; map01110 Biosynthesis of secondary metabolites;	1.84127e+07	2.27881e+07	2.41329e+07	2.46581e+07	1.99618e+07	1.85493e+07	2.46096e+07	2.1781e+07	2.35429e+07	1.95608e+07	1.18089e+07	3.0067e+07	2.03781e+07	1.99905e+07	1.86777e+07	2.05271e+07	1.99731e+07	2.06031e+07	1.97081e+07	2.0713e+07	2.02157e+07
2.702_214.13203	Valylproline	C10 H18 N2 O3	214.132	POS	2.702	0.0002867	1.3389	93.9495	level2	mzCloud	NA	NA	NA	NA	NA	NA	NA	NA	NA	3.17407e+08	3.16051e+08	2.25779e+08	2.72467e+08	2.62595e+08	3.48823e+08	1.85197e+08	1.76276e+08	1.55758e+08	1.75578e+08	1.38529e+08	1.36068e+08	2.16079e+08	2.15359e+08	2.12897e+08	2.143e+08	2.16001e+08	2.13651e+08	2.14943e+08	2.21911e+08	2.1608e+08
2.704_148.05280	3-(2-hydroxyphenyl)propanoate	C9 H10 O3	148.053	POS	2.704	-18.0102	-108454	86.1699	level2	BMDB	C01198	HMDB0033752	Phenylpropanoids and polyketides	NA	Phenylpropanoic acids	Phenylpropanoic acids	Amino acid metabolism	Phenylalanine metabolism	map00360 Phenylalanine metabolism; map01100 Metabolic pathways;	2.12569e+09	2.49002e+09	2.68465e+09	2.74004e+09	2.27084e+09	2.09792e+09	2.62976e+09	2.44495e+09	2.57435e+09	2.17275e+09	1.2631e+09	3.35995e+09	2.25885e+09	2.25736e+09	2.21508e+09	2.24031e+09	2.27978e+09	2.30822e+09	2.29823e+09	2.31739e+09	2.30039e+09
2.724_99.06855	5-aminopentanoate	C5 H11 N O2	99.0686	POS	2.724	-18.0104	-153831	85.692	level2	BMDB	C00431	HMDB0003355	Organic acids and derivatives	Amino acids, peptides, and analogues	Carboxylic acids and derivatives	Amino acids, peptides, and analogues	Amino acid metabolism	Lysine degradation	map00310 Lysine degradation; map00330 Arginine and proline metabolism; map01100 Metabolic pathways;	8.41814e+08	9.80977e+08	8.21517e+08	8.74655e+08	8.81537e+08	1.02221e+09	7.18831e+08	7.02786e+08	7.26127e+08	6.66339e+08	7.2865e+08	6.76561e+08	7.63059e+08	7.63026e+08	7.47951e+08	7.60714e+08	7.68058e+08	7.60471e+08	7.54276e+08	7.69453e+08	7.63919e+08
2.79_281.11228	1-methyladenosine	C11 H15 N5 O4	281.112	POS	2.79	-0.000126497	-0.449988	85.2343	level2	BMDB	C02494	HMDB0003331	Nucleosides, nucleotides, and analogues	NA	Purine nucleosides	Purines and derivatives	NA	NA	NA	3.57719e+07	3.56067e+07	3.45908e+07	3.61587e+07	3.17619e+07	3.36565e+07	3.55339e+07	3.33548e+07	3.01029e+07	3.47153e+07	3.46822e+07	3.08223e+07	3.28846e+07	3.34106e+07	3.31066e+07	3.22151e+07	3.31925e+07	3.22033e+07	3.2805e+07	3.346e+07	3.1401e+07
2.854_159.08946	N-isovalerylglycine	C7 H13 N O3	159.089	NEG	2.854	-8.52051e-05	-0.53558	69.8289	level2	mzCloud	NA	HMDB0000678	Organic acids and derivatives	Amino acids, peptides, and analogues	Carboxylic acids and derivatives	Amino acids, peptides, and analogues	NA	NA	NA	5.59159e+06	4.79775e+06	4.70722e+06	3.38922e+06	4.0392e+06	5.16298e+06	4.64163e+06	4.06737e+06	5.07311e+06	4.70328e+06	4.00199e+06	5.20775e+06	4.14958e+06	4.15662e+06	4.44352e+06	4.42495e+06	4.43652e+06	4.53658e+06	4.37005e+06	4.4104e+06	4.3273e+06
2.891_183.05310	4-pyridoxic acid	C8 H9 N O4	183.053	NEG	2.891	-6.16102e-05	-0.33657	91.0412	level2	mzCloud	C00847	HMDB0000017	Organoheterocyclic compounds	Pyridinecarboxylic acids and derivatives	Pyridines and derivatives	Pyridine and derivatives	Metabolism of cofactors and vitamins	Vitamin B6 metabolism	map00750 Vitamin B6 metabolism; map01100 Metabolic pathways;	2.73254e+06	7.51549e+06	9.55388e+06	6.72157e+06	1.02715e+07	1.06184e+07	5.3692e+06	5.4118e+06	6.84452e+06	6.2099e+06	4.41414e+06	6.88754e+06	6.34082e+06	6.43612e+06	6.45949e+06	6.41977e+06	6.44578e+06	6.49249e+06	6.4476e+06	6.54271e+06	6.63361e+06
2.994_166.06292	3-phenyllactic acid	C9 H10 O3	166.063	NEG	2.994	-7.21369e-05	-0.434395	93.7127	level2	mzCloud	C05607	HMDB0000748	Phenylpropanoids and polyketides	NA	Phenylpropanoic acids	Phenylpropanoic acids	Amino acid metabolism	Phenylalanine metabolism	map00360 Phenylalanine metabolism; map01100 Metabolic pathways;	3.21672e+07	1.51865e+08	1.80304e+08	1.54848e+08	1.85067e+08	1.81474e+08	3.1243e+07	3.05172e+07	4.77781e+07	3.82135e+07	1.76923e+07	5.05649e+07	9.18486e+07	9.24716e+07	9.21962e+07	9.21128e+07	9.1702e+07	9.63602e+07	9.39536e+07	9.43262e+07	9.6074e+07
3.003_100.05263	5-valerolactone	C5 H8 O2	100.053	POS	3.003	0.000205136	2.05029	85.1777	level2	BMDB	C02240	NA	NA	NA	NA	NA	NA	NA	NA	6.04248e+07	4.67732e+07	3.94069e+07	4.33043e+07	5.89343e+07	4.91193e+07	3.81171e+07	3.16039e+07	4.47385e+07	4.22323e+07	4.27439e+07	4.61054e+07	4.11641e+07	4.12978e+07	4.09889e+07	4.15245e+07	4.06929e+07	4.30911e+07	4.32888e+07	4.40223e+07	4.17044e+07
3.009_136.05245	Phenylacetic acid	C8 H8 O2	136.052	NEG	3.009	2.54546e-05	0.187094	78.5993	level2	mzCloud	C07086	HMDB0000209	Benzenoids	NA	Benzene and substituted derivatives	Benzene and derivatives	Amino acid metabolism	Phenylalanine metabolism	map00360 Phenylalanine metabolism; map01100 Metabolic pathways;	6.10158e+06	5.24782e+06	4.13835e+06	4.23824e+06	3.66873e+06	6.32326e+06	3.66323e+06	4.25266e+06	4.12686e+06	3.91758e+06	3.54948e+06	3.97764e+06	4.30337e+06	4.26939e+06	4.33472e+06	4.21956e+06	4.29135e+06	4.64375e+06	4.36446e+06	4.29802e+06	4.5648e+06
3.026_208.12152	Pilocarpine	C11 H16 N2 O2	208.122	POS	3.026	0.00033976	1.63251	77.4194	level2	mzCloud	C07474	HMDB0015217	Alkaloids and derivatives	NA	NA	Alkaloids and derivatives	Chemical structure transformation maps	Biosynthesis of alkaloids derived from histidine and purine	map01110 Biosynthesis of secondary metabolites;	2.13774e+07	2.3168e+07	2.27786e+07	2.27045e+07	2.53693e+07	2.35343e+07	2.63193e+07	2.7145e+07	2.87505e+07	2.12335e+07	2.59152e+07	3.51056e+07	2.39825e+07	2.30477e+07	2.31041e+07	2.30591e+07	2.395e+07	2.26542e+07	2.33271e+07	2.37842e+07	2.35509e+07
3.038_169.07423	Pyridoxine	C8 H11 N O3	169.074	POS	3.038	0.000338202	2.00032	67.6499	level2	mzCloud	C00314	HMDB0000239	Organoheterocyclic compounds	Pyridoxines	Pyridines and derivatives	Pyridine and derivatives	Metabolism of cofactors and vitamins	Vitamin B6 metabolism	map00750 Vitamin B6 metabolism; map01100 Metabolic pathways;	3.06907e+07	3.86198e+07	5.01649e+07	4.06724e+07	4.43276e+07	3.74351e+07	6.856e+07	6.00787e+07	5.65171e+07	7.60167e+07	5.38916e+07	6.10302e+07	4.75016e+07	4.73067e+07	4.61571e+07	4.70238e+07	4.62855e+07	4.75092e+07	4.87708e+07	4.88903e+07	4.83285e+07
3.048_228.14761	Prolylleucine	C11 H20 N2 O3	228.148	POS	3.048	0.000215514	0.944628	81.1217	level2	mzCloud	NA	NA	NA	NA	NA	NA	NA	NA	NA	6.36976e+06	8.54526e+06	8.74936e+06	6.91548e+06	7.99192e+06	7.47669e+06	1.1182e+07	9.32427e+06	1.19461e+07	9.83888e+06	9.1451e+06	1.23874e+07	8.40368e+06	8.41343e+06	8.07098e+06	8.06113e+06	8.34963e+06	8.1979e+06	8.53471e+06	8.52633e+06	8.61001e+06
3.092_188.11647	Glycyl-l-leucine	C8 H16 N2 O3	188.116	POS	3.092	0.000374867	1.99274	90.6576	level2	mzCloud	C02155	HMDB0000759	Organic acids and derivatives	Amino acids, peptides, and analogues	Carboxylic acids and derivatives	Amino acids, peptides, and analogues	NA	NA	NA	1.69345e+07	1.69655e+07	2.11544e+07	1.98974e+07	1.55043e+07	1.63539e+07	1.99249e+07	2.25741e+07	2.2529e+07	2.07157e+07	1.46109e+07	2.78834e+07	1.81607e+07	1.93919e+07	1.89605e+07	1.92414e+07	1.80365e+07	1.83631e+07	1.91647e+07	1.89817e+07	1.95589e+07
3.173_106.04206	4-methylcatechol	C7 H8 O2	106.042	POS	3.173	-18.0104	-145184	86.2718	level2	BMDB	C06730	HMDB0000873	Benzenoids	Benzenediols	Phenols	Phenols and derivatives	Xenobiotics biodegradation and metabolism	Xylene degradation	map01100 Metabolic pathways;	7.61102e+06	6.94205e+06	6.27987e+06	3.91709e+06	4.2563e+06	4.88035e+06	9.27435e+06	7.78569e+06	8.28051e+06	7.46562e+06	9.1151e+06	6.4938e+06	5.6232e+06	5.92602e+06	5.98879e+06	5.55345e+06	5.86335e+06	7.07191e+06	6.01641e+06	7.30761e+06	6.01965e+06
3.173_152.04763	3,4-dihydroxyphenyl glycol	C8 H10 O4	152.048	POS	3.173	-18.0103	-105907	93.5617	level2	BMDB	C05576	HMDB0000318	Benzenoids	Benzenediols	Phenols	Phenols and derivatives	Amino acid metabolism	Tyrosine metabolism	map00350 Tyrosine metabolism; map01100 Metabolic pathways;	1.75291e+08	1.49759e+08	1.26446e+08	1.07571e+08	1.13108e+08	1.4198e+08	2.49993e+08	2.44499e+08	2.49255e+08	2.30755e+08	2.36338e+08	1.97515e+08	1.72135e+08	1.69653e+08	1.7252e+08	1.71646e+08	1.7321e+08	1.73232e+08	1.75885e+08	1.80867e+08	1.74143e+08
3.198_108.05756	4-methylphenol	C7 H8 O	108.058	NEG	3.198	4.70901e-05	0.435788	84.872	level2	mzCloud	C01468	HMDB0001858	Benzenoids	Cresols	Phenols	Phenols and derivatives	Xenobiotics biodegradation and metabolism	Toluene degradation	map01100 Metabolic pathways;	1.37342e+06	1.20305e+06	1.06571e+06	848385	952113	1.22161e+06	1.99049e+06	1.88464e+06	1.98882e+06	1.80818e+06	1.90395e+06	1.70221e+06	1.39986e+06	1.42872e+06	1.36556e+06	1.47513e+06	1.4086e+06	1.44031e+06	1.44057e+06	1.52575e+06	1.43443e+06
3.287_181.07436	2-hydroxyphenylalanine	C9 H11 N O3	181.074	POS	3.287	0.000464666	2.56617	73.0787	level2	mzCloud	NA	NA	NA	NA	NA	NA	NA	NA	NA	7.92903e+06	7.4889e+06	9.05463e+06	9.94879e+06	8.25293e+06	7.90172e+06	7.56549e+06	7.18938e+06	7.69054e+06	7.33863e+06	7.18614e+06	8.56658e+06	7.42128e+06	7.06818e+06	7.04689e+06	7.87377e+06	7.81904e+06	7.60784e+06	7.75131e+06	8.08996e+06	2.53436e+06
3.316_136.06367	N-methylnicotinamide	C7 H8 N2 O	136.064	NEG	3.316	4.73292e-06	0.0347846	65.755	level2	mzCloud	NA	HMDB0003152	Organoheterocyclic compounds	Pyridinecarboxylic acids and derivatives	Pyridines and derivatives	Pyridine and derivatives	NA	NA	NA	8.82198e+06	7.61891e+06	6.57739e+06	9.02191e+06	1.14332e+07	4.65817e+06	4.23964e+06	3.63284e+06	3.3882e+06	4.57511e+06	2.64268e+06	4.16956e+06	5.69572e+06	5.577e+06	5.64455e+06	5.64757e+06	5.57049e+06	5.9431e+06	5.809e+06	5.76763e+06	5.7834e+06
3.321_187.06370	Indole-3-acrylic acid	C11 H9 N O2	187.064	POS	3.321	0.000368276	1.96873	93.6296	level2	mzCloud	NA	NA	NA	NA	NA	NA	NA	NA	NA	5.96776e+08	7.37633e+08	8.68853e+08	7.95662e+08	7.16139e+08	6.32296e+08	8.2637e+08	7.9111e+08	8.82014e+08	7.47999e+08	4.63669e+08	1.13617e+09	7.03484e+08	7.06657e+08	7.02843e+08	7.12809e+08	7.14922e+08	7.20459e+08	7.33737e+08	7.39379e+08	7.40285e+08
3.339_237.08636	Biopterin	C9 H11 N5 O3	237.086	POS	3.339	0.000173785	0.733002	61	level2	mzCloud	C06313	HMDB0000468	Organoheterocyclic compounds	Pterins and derivatives	Pteridines and derivatives	Pteridines and derivatives	NA	NA	NA	1.94638e+07	2.06369e+07	2.51584e+07	1.77878e+07	2.45829e+07	2.04776e+07	2.2803e+07	1.82862e+07	2.24398e+07	1.77734e+07	2.21789e+07	1.93318e+07	1.88223e+07	1.87868e+07	1.88923e+07	1.91543e+07	1.9307e+07	1.95718e+07	1.99994e+07	1.97604e+07	2.03614e+07
3.401_173.10520	N-acetyl-d-alloisoleucine	C8 H15 N O3	173.105	NEG	3.401	4.79591e-06	0.0277052	87.9818	level2	mzCloud	NA	NA	NA	NA	NA	NA	NA	NA	NA	2.49984e+06	2.82972e+06	2.95708e+06	2.68018e+06	3.00404e+06	2.79328e+06	3.35288e+06	2.93742e+06	3.42514e+06	3.23524e+06	2.97257e+06	3.93896e+06	2.81739e+06	2.86673e+06	2.80981e+06	2.85349e+06	2.8904e+06	2.8709e+06	2.8839e+06	2.9822e+06	2.98432e+06
3.458_204.04015	Homovanillate	C9 H10 O4	204.04	POS	3.458	21.9822	120743	60.5262	level2	BMDB	C05582	HMDB0000118	Benzenoids	Methoxyphenols	Phenols	Phenols and derivatives	Amino acid metabolism	Tyrosine metabolism	map00350 Tyrosine metabolism; map01100 Metabolic pathways;	2.93517e+06	3.75013e+06	5.8081e+06	5.1208e+06	6.70023e+06	4.10626e+06	3.54902e+06	2.98967e+06	3.19132e+06	3.34181e+06	3.4554e+06	3.75679e+06	3.75249e+06	3.66736e+06	3.648e+06	3.88275e+06	3.74457e+06	3.74808e+06	4.06203e+06	3.89507e+06	3.92228e+06
3.483_161.04766	Indole-3-carboxylic acid	C9 H7 N O2	161.048	NEG	3.483	-2.10338e-05	-0.130606	90.8219	level2	mzCloud	C19837	HMDB0003320	Organoheterocyclic compounds	Indolecarboxylic acids and derivatives	Indoles and derivatives	Indole and derivatives	NA	NA	NA	2.49838e+07	3.64937e+07	3.79764e+07	2.97141e+07	3.9625e+07	4.56378e+07	1.62442e+07	1.54522e+07	1.87331e+07	1.60421e+07	1.58297e+07	1.69751e+07	2.48262e+07	2.53798e+07	2.45009e+07	2.48775e+07	2.48636e+07	2.59151e+07	2.63355e+07	2.56412e+07	2.58236e+07
3.485_164.04743	Phenylpyruvic acid	C9 H8 O3	164.047	NEG	3.485	8.75409e-05	0.533632	81.327	level2	mzCloud	C00166	HMDB0000205	Benzenoids	Phenylpyruvic acid derivatives	Benzene and substituted derivatives	Benzene and derivatives	Amino acid metabolism	Phenylalanine metabolism	map00360 Phenylalanine metabolism; map00400 Phenylalanine, tyrosine and tryptophan biosynthesis; map01100 Metabolic pathways; map01110 Biosynthesis of secondary metabolites; map01130 Biosynthesis of antibiotics; map01210 2-Oxocarboxylic acid metabolism; map01230 Biosynthesis of amino acids;	4.3977e+07	4.57402e+07	4.37739e+07	4.71112e+07	3.4929e+07	5.64154e+07	5.60709e+07	6.89739e+07	7.00012e+07	6.19542e+07	5.57423e+07	5.33942e+07	5.23259e+07	4.84913e+07	4.70299e+07	5.30704e+07	5.26427e+07	5.52794e+07	4.94326e+07	5.45573e+07	5.46535e+07
3.515_138.03193	3-hydroxybenzoate	C7 H6 O3	138.032	POS	3.515	0.000231923	1.68022	94.299	level2	BMDB	C00587	HMDB0002466	Benzenoids	Benzoic acids and derivatives	Benzene and substituted derivatives	Benzene and derivatives	Xenobiotics biodegradation and metabolism	Benzoate degradation	map00400 Phenylalanine, tyrosine and tryptophan biosynthesis;	1.07815e+08	1.17037e+08	1.21911e+08	1.15253e+08	1.30833e+08	1.24119e+08	8.53654e+07	7.92707e+07	8.15859e+07	8.3685e+07	7.94496e+07	7.48423e+07	9.25816e+07	9.10034e+07	9.06708e+07	8.96159e+07	9.04535e+07	9.68948e+07	9.82027e+07	9.72057e+07	1.02168e+08
3.515_152.04763	Methylparaben	C8 H8 O3	152.048	POS	3.515	0.000287665	1.89194	91.6719	level2	mzCloud	D01400	HMDB0032572	Benzenoids	Benzoic acids and derivatives	Benzene and substituted derivatives	Benzene and derivatives	NA	NA	NA	2.31536e+07	2.37537e+07	2.41761e+07	2.19183e+07	2.51931e+07	2.54185e+07	1.92319e+07	1.81508e+07	1.853e+07	1.90394e+07	1.88125e+07	1.557e+07	1.93329e+07	1.93465e+07	1.9771e+07	2.0059e+07	1.94664e+07	1.89516e+07	1.90099e+07	2.04569e+07	1.96875e+07
3.525_280.10592	Α-aspartylphenylalanine	C13 H16 N2 O5	280.106	POS	3.525	-5.64476e-06	-0.0201522	94.0416	level2	mzCloud	NA	HMDB0000706	Organic acids and derivatives	Amino acids, peptides, and analogues	Carboxylic acids and derivatives	Amino acids, peptides, and analogues	NA	NA	NA	1.92858e+07	2.11393e+07	2.4761e+07	2.26336e+07	2.06138e+07	2.16656e+07	3.1893e+07	2.68338e+07	2.85222e+07	3.5162e+07	2.26783e+07	3.16575e+07	2.31228e+07	2.31488e+07	2.27243e+07	2.38335e+07	2.3269e+07	2.39305e+07	2.36383e+07	2.3938e+07	2.3747e+07
3.535_228.14754	Leucylproline	C11 H20 N2 O3	228.148	POS	3.535	0.000152192	0.667079	85.6944	level2	mzCloud	NA	NA	NA	NA	NA	NA	NA	NA	NA	2.8294e+08	2.78783e+08	2.08409e+08	2.41803e+08	2.22221e+08	3.0228e+08	2.00049e+08	2.05621e+08	1.87841e+08	2.05874e+08	1.51015e+08	1.53212e+08	2.09991e+08	2.07085e+08	2.02706e+08	2.02144e+08	2.06413e+08	2.11569e+08	2.06442e+08	2.13418e+08	2.12605e+08
3.657_113.08432	Caprolactam	C6 H11 N O	113.084	POS	3.657	0.000255902	2.26294	91.326	level2	mzCloud	C06593	HMDB0062769	Organoheterocyclic compounds	Caprolactams	Lactams	Organoheterocyclic compounds	Xenobiotics biodegradation and metabolism	Caprolactam degradation	map01100 Metabolic pathways;	5.4467e+07	5.10827e+07	4.74854e+07	6.89662e+07	5.15505e+07	4.8591e+07	4.4096e+07	3.66088e+07	3.8989e+07	3.99791e+07	6.35131e+07	4.0959e+07	5.14011e+07	5.08643e+07	5.15139e+07	4.83163e+07	5.24918e+07	5.14e+07	4.91944e+07	5.28389e+07	4.89548e+07
3.691_101.04770	L-homoserine	C4 H9 N O3	101.048	POS	3.691	-18.0105	-151275	71.6544	level2	BMDB	C00263	HMDB0000719	Organic acids and derivatives	Amino acids, peptides, and analogues	Carboxylic acids and derivatives	Amino acids, peptides, and analogues	Amino acid metabolism	Glycine, serine and threonine metabolism	map00260 Glycine, serine and threonine metabolism; map00270 Cysteine and methionine metabolism; map00300 Lysine biosynthesis; map00920 Sulfur metabolism; map01100 Metabolic pathways; map01110 Biosynthesis of secondary metabolites; map01130 Biosynthesis of antibiotics; map01230 Biosynthesis of amino acids;	2.52248e+07	2.56762e+07	2.72878e+07	2.54698e+07	2.15131e+07	2.10266e+07	2.88182e+07	3.09015e+07	2.84628e+07	3.08065e+07	2.51158e+07	3.12184e+07	2.37228e+07	2.3307e+07	2.35384e+07	2.42957e+07	2.69123e+07	2.48081e+07	2.48754e+07	2.62459e+07	2.46561e+07
3.799_102.03172	2-oxobutyric acid	C4 H6 O3	102.032	NEG	3.799	2.4814e-05	0.243199	62.8291	level2	mzCloud	C00109	HMDB0000005	Organic acids and derivatives	Short-chain keto acids and derivatives	Keto acids and derivatives	Organic acids	Amino acid metabolism	Glycine, serine and threonine metabolism	map00260 Glycine, serine and threonine metabolism; map00270 Cysteine and methionine metabolism; map00290 Valine, leucine and isoleucine biosynthesis; map00640 Propanoate metabolism; map01100 Metabolic pathways; map01110 Biosynthesis of secondary metabolites; map01130 Biosynthesis of antibiotics; map01210 2-Oxocarboxylic acid metabolism; map01230 Biosynthesis of amino acids;	6.79324e+06	7.27144e+06	7.15059e+06	7.88394e+06	7.48877e+06	7.55791e+06	7.97035e+06	7.52338e+06	3.26139e+07	8.25084e+06	7.84782e+06	7.49823e+06	6.89958e+06	6.76725e+06	9.94641e+06	6.84725e+06	7.23586e+06	7.97553e+06	7.78648e+06	6.45561e+06	6.84973e+06
3.816_94.04188	Phenol	C6 H6 O	94.0419	NEG	3.816	1.87486e-05	0.199365	93.063	level2	mzCloud	C00146	HMDB0000228	Benzenoids	1-hydroxy-4-unsubstituted benzenoids	Phenols	Phenols and derivatives	Amino acid metabolism	Tyrosine metabolism	map00350 Tyrosine metabolism; map01100 Metabolic pathways;	723823	893761	878542	718838	817846	776350	1.38159e+06	1.40647e+06	1.25937e+06	1.26275e+06	1.16272e+06	1.30887e+06	953090	957502	1.00985e+06	945612	995621	976875	978701	1.03449e+06	1.04261e+06
3.892_332.15828	Spectinomycin	C14 H24 N2 O7	332.158	POS	3.892	-7.60138e-05	-0.228848	62.6105	level2	mzCloud	C02078	HMDB0015055	Organoheterocyclic compounds	1,4-dioxanes	Dioxanes	Organoheterocyclic compounds	Global and overview maps	Biosynthesis of antibiotics	map01130 Biosynthesis of antibiotics;	2.91201e+07	3.58173e+07	4.15981e+07	2.29017e+07	3.16747e+07	3.27973e+07	3.23732e+07	3.80653e+07	3.29965e+07	3.32707e+07	3.33933e+07	3.38084e+07	2.99465e+07	3.04802e+07	2.92949e+07	2.99882e+07	2.99519e+07	2.98571e+07	3.03645e+07	3.13008e+07	3.0634e+07
3.921_152.13162	1,8-diazabicyclo [5.4.0]undec-7-ene	C9 H16 N2	152.132	POS	3.921	0.000266965	1.75483	66.5407	level2	mzCloud	NA	NA	NA	NA	NA	NA	NA	NA	NA	1.26225e+06	1.10229e+06	1.53078e+06	984870	1.20667e+06	1.41142e+06	5.80455e+06	7.20767e+06	6.4345e+06	6.269e+06	6.75667e+06	8.01372e+06	3.58504e+06	3.82365e+06	3.34421e+06	3.4537e+06	3.53983e+06	3.52861e+06	3.57987e+06	3.55292e+06	3.55553e+06
3.965_290.12740	Argininosuccinic acid	C10 H18 N4 O6	290.127	POS	3.965	0.00476614	16.428	68.9856	level2	mzCloud	C03406	HMDB0000052	Organic acids and derivatives	Amino acids, peptides, and analogues	Carboxylic acids and derivatives	Amino acids, peptides, and analogues	Amino acid metabolism	Arginine biosynthesis	map00220 Arginine biosynthesis; map00250 Alanine, aspartate and glutamate metabolism; map01100 Metabolic pathways; map01110 Biosynthesis of secondary metabolites; map01130 Biosynthesis of antibiotics; map01230 Biosynthesis of amino acids;	2.7826e+06	1.76572e+06	1.44844e+06	1.42621e+06	1.19581e+06	1.66961e+06	2.12307e+06	2.38689e+06	2.33402e+06	2.17026e+06	3.94197e+06	2.1053e+06	1.93986e+06	1.90487e+06	2.07899e+06	2.06351e+06	1.86136e+06	2.12923e+06	1.92445e+06	1.94097e+06	2.05652e+06
3.972_113.04760	Trans-4-hydroxy-l-proline	C5 H9 N O3	113.048	POS	3.972	-18.0106	-137425	68.3047	level2	BMDB	C01157	HMDB0000725	Organic acids and derivatives	Amino acids, peptides, and analogues	Carboxylic acids and derivatives	Amino acids, peptides, and analogues	Amino acid metabolism	Arginine and proline metabolism	map00330 Arginine and proline metabolism; map01100 Metabolic pathways; map02010 ABC transporters;	1.70341e+07	1.27929e+07	9.39425e+06	9.50157e+06	9.40773e+06	1.275e+07	8.87651e+06	7.81132e+06	6.06206e+06	2.02274e+07	8.26187e+06	9.30782e+06	9.14056e+06	9.67315e+06	8.50537e+06	9.36283e+06	9.02492e+06	9.64816e+06	9.4687e+06	8.87661e+06	8.93537e+06
4.012_135.06867	Octopamine	C8 H11 N O2	135.069	POS	4.012	-18.0103	-117654	88.5882	level2	BMDB	C04227	HMDB0004825	Benzenoids	1-hydroxy-2-unsubstituted benzenoids	Phenols	Phenols and derivatives	NA	NA	NA	2.83328e+08	3.04846e+08	2.61277e+08	3.22551e+08	2.87075e+08	3.24516e+08	1.09819e+08	1.58268e+08	1.28188e+08	1.50541e+08	1.51027e+08	1.33292e+08	2.05268e+08	2.09083e+08	2.0898e+08	2.032e+08	2.04445e+08	2.16516e+08	2.1034e+08	2.12186e+08	2.08562e+08
4.095_185.10552	Ecgonine	C9 H15 N O3	185.106	POS	4.095	0.000329488	1.78	73.4307	level2	mzCloud	NA	NA	NA	NA	NA	NA	NA	NA	NA	8.51429e+06	5.77594e+06	4.0027e+06	3.16981e+06	3.44106e+06	5.6283e+06	3.56994e+06	3.84847e+06	4.6777e+06	4.30538e+06	5.44926e+06	5.33752e+06	4.19586e+06	4.49105e+06	4.26245e+06	5.14148e+06	5.46407e+06	5.31195e+06	4.48658e+06	4.50156e+06	4.29434e+06
4.102_179.05859	3-succinoylpyridine	C9 H9 N O3	179.059	POS	4.102	0.000341848	1.90914	71.8663	level2	mzCloud	C19569	HMDB0000992	Organic acids and derivatives	Gamma-keto acids and derivatives	Keto acids and derivatives	Organic acids	Metabolism of cofactors and vitamins	Nicotinate and nicotinamide metabolism	map00760 Nicotinate and nicotinamide metabolism; map01100 Metabolic pathways;	8.85258e+06	6.56281e+06	6.23503e+06	6.07816e+06	3.99322e+06	6.32475e+06	2.45527e+06	2.91631e+06	3.44659e+06	1.54778e+06	2.61382e+06	3.72669e+06	4.12412e+06	3.65489e+06	4.25439e+06	4.58814e+06	4.13035e+06	3.88633e+06	5.20838e+06	4.66602e+06	4.41463e+06
4.142_190.08443	Diethyleneglycol diacetate	C8 H14 O5	190.084	POS	4.142	0.000309259	1.62696	69.1335	level2	mzCloud	NA	NA	NA	NA	NA	NA	NA	NA	NA	6.70723e+06	6.15358e+06	7.68059e+06	5.7193e+06	5.0297e+06	6.82268e+06	1.97106e+07	2.60783e+07	2.93338e+07	2.18317e+07	2.87358e+07	3.38029e+07	1.44161e+07	1.50096e+07	1.45773e+07	1.48037e+07	1.52988e+07	1.50311e+07	1.56034e+07	1.47813e+07	1.55295e+07
4.464_164.08370	4-phenylbutyric acid	C10 H12 O2	164.084	NEG	4.464	-3.3441e-05	-0.203805	61.2834	level2	mzCloud	C21793	HMDB0000543	Benzenoids	NA	Benzene and substituted derivatives	Benzene and derivatives	NA	NA	NA	3.1602e+06	2.97462e+06	3.28979e+06	3.39446e+06	3.30207e+06	3.09294e+06	3.07415e+06	3.19658e+06	2.8332e+06	2.97399e+06	3.70946e+06	2.94432e+06	3.00896e+06	2.92797e+06	3.03465e+06	3.02435e+06	3.05234e+06	3.06947e+06	2.99278e+06	3.03191e+06	2.99954e+06
4.474_376.13786	Riboflavin	C17 H20 N4 O6	376.138	NEG	4.474	-0.000420155	-1.11702	83.1759	level2	mzCloud	C00255	HMDB0000244	Organoheterocyclic compounds	Alloxazines and isoalloxazines	Pteridines and derivatives	Pteridines and derivatives	Metabolism of cofactors and vitamins	Riboflavin metabolism	map00740 Riboflavin metabolism; map01100 Metabolic pathways; map01110 Biosynthesis of secondary metabolites; map02010 ABC transporters;	2.69806e+06	2.80162e+06	2.99889e+06	3.07369e+06	2.80579e+06	2.85746e+06	3.08252e+06	3.12457e+06	2.72701e+06	3.14044e+06	2.76175e+06	2.8163e+06	2.8022e+06	2.74563e+06	2.82302e+06	2.89417e+06	2.80574e+06	2.87409e+06	2.79521e+06	2.93242e+06	2.84474e+06
4.623_204.09004	D-tryptophan	C11 H12 N2 O2	204.09	POS	4.623	0.000166367	0.815164	82.1903	level2	BMDB	C00525	HMDB0013609	Organoheterocyclic compounds	Indolyl carboxylic acids and derivatives	Indoles and derivatives	Indole and derivatives	NA	NA	NA	742878	1.17706e+06	1.51025e+06	961695	844061	1.06584e+06	2.08833e+06	1.67556e+06	1.58036e+06	1.63507e+06	1.16357e+06	2.0385e+06	1.52054e+06	1.05347e+06	1.06095e+06	1.19795e+06	1.10646e+06	1.09412e+06	1.12525e+06	1.28522e+06	1.27824e+06
4.641_133.05300	2-oxindole	C8 H7 N O	133.053	POS	4.641	0.000234095	1.75941	81.8926	level2	mzCloud	C12312	HMDB0061918	Organoheterocyclic compounds	Indolines	Indoles and derivatives	Indole and derivatives	Biosynthesis of other secondary metabolites	Benzoxazinoid biosynthesis	map01110 Biosynthesis of secondary metabolites;	1.81989e+07	1.67558e+07	1.01549e+07	1.19581e+07	1.15679e+07	1.72993e+07	4.37882e+06	5.31383e+06	6.56489e+06	3.60546e+06	4.74675e+06	4.96023e+06	9.04205e+06	8.86753e+06	8.80356e+06	8.86117e+06	8.54924e+06	8.86513e+06	9.11538e+06	9.08896e+06	9.07664e+06
4.798_153.07924	Norfenefrine	C8 H11 N O2	153.079	POS	4.798	0.000265136	1.73202	72.6946	level2	mzCloud	D08286	NA	NA	NA	NA	NA	NA	NA	NA	1.23279e+07	1.34915e+07	1.10561e+07	1.14504e+07	9.57521e+06	1.37348e+07	1.84666e+07	1.72982e+07	2.12829e+07	2.06194e+07	2.27489e+07	2.27519e+07	1.4402e+07	1.48163e+07	1.47342e+07	1.47685e+07	1.51522e+07	1.54187e+07	1.49798e+07	1.52662e+07	1.52126e+07
4.926_145.05301	8-hydroxyquinoline	C9 H7 N O	145.053	POS	4.926	0.000247446	1.7059	86.3005	level2	mzCloud	C19434	NA	NA	NA	NA	NA	NA	NA	NA	4.94082e+08	3.78535e+08	3.12556e+08	3.93774e+08	4.12304e+08	3.02855e+08	2.98703e+08	3.07517e+08	3.00787e+08	3.06848e+08	3.15143e+08	2.74601e+08	3.16087e+08	3.1814e+08	3.16415e+08	3.19082e+08	3.2371e+08	3.2157e+08	3.3415e+08	3.24445e+08	3.40208e+08
5.087_312.15690	Tetranor-pgfm	C16 H26 O7	312.157	NEG	5.087	-18.011	-54550.9	70.6262	level2	mzCloud	NA	NA	NA	NA	NA	NA	NA	NA	NA	1.48605e+06	1.33938e+06	1.33579e+06	1.53441e+06	1.32362e+06	1.2e+06	1.3749e+06	1.37786e+06	1.11767e+06	1.83198e+06	1.13058e+06	1.25306e+06	1.2857e+06	1.2517e+06	1.24453e+06	1.30728e+06	1.2885e+06	1.36755e+06	1.23087e+06	1.35403e+06	1.39295e+06
5.103_180.04222	4-hydroxyphenylpyruvic acid	C9 H8 O4	180.042	NEG	5.103	-3.76279e-05	-0.208995	91.2453	level2	mzCloud	C01179	HMDB0000707	Benzenoids	Phenylpyruvic acid derivatives	Benzene and substituted derivatives	Benzene and derivatives	Metabolism of cofactors and vitamins	Ubiquinone and other terpenoid-quinone biosynthesis	map00130 Ubiquinone and other terpenoid-quinone biosynthesis; map00261 Monobactam biosynthesis; map00350 Tyrosine metabolism; map00400 Phenylalanine, tyrosine and tryptophan biosynthesis; map01100 Metabolic pathways; map01110 Biosynthesis of secondary metabolites; map01130 Biosynthesis of antibiotics; map01210 2-Oxocarboxylic acid metabolism; map01230 Biosynthesis of amino acids;	2.79385e+07	2.58472e+07	3.86535e+07	6.26419e+07	3.53911e+07	2.41847e+07	6.25645e+07	4.40606e+07	4.38453e+07	4.50925e+07	3.32648e+07	4.71781e+07	3.86298e+07	3.8577e+07	3.9044e+07	3.89524e+07	3.90644e+07	3.97947e+07	3.95189e+07	3.94974e+07	4.03795e+07
5.17_129.05813	Quinoline	C9 H7 N	129.058	POS	5.17	0.00028079	2.17569	79.7883	level2	mzCloud	C06413	HMDB0033731	Organoheterocyclic compounds	NA	Quinolines and derivatives	Organoheterocyclic compounds	NA	NA	NA	7.1224e+07	7.30859e+07	7.22965e+07	6.3645e+07	5.59686e+07	8.9454e+07	5.58911e+07	6.24772e+07	6.76555e+07	5.33937e+07	4.87461e+07	6.73149e+07	5.95072e+07	6.16392e+07	6.14624e+07	5.99451e+07	6.13503e+07	6.05066e+07	6.28908e+07	6.26698e+07	6.23895e+07
5.329_192.09027	Oxoamide	C10 H12 N2 O2	192.09	POS	5.329	0.000388368	2.0218	70.0572	level2	mzCloud	NA	HMDB0001004	Organic oxygen compounds	Carbonyl compounds	Organooxygen compounds	Organic oxygen compounds	NA	NA	NA	1.69458e+07	2.32851e+07	2.10822e+07	1.44021e+07	1.95624e+07	2.67811e+07	2.5217e+07	3.11948e+07	2.4801e+07	2.408e+07	1.83336e+07	3.78697e+07	2.08251e+07	2.1164e+07	2.19344e+07	2.19154e+07	2.18745e+07	2.20788e+07	2.24435e+07	2.17071e+07	2.19145e+07
5.395_152.04728	Vanillin	C8 H8 O3	152.047	NEG	5.395	-6.51921e-05	-0.428762	92.6469	level2	mzCloud	C00755	HMDB0012308	Benzenoids	Methoxyphenols	Phenols	Phenols and derivatives	Xenobiotics biodegradation and metabolism	Aminobenzoate degradation	map01100 Metabolic pathways; map01110 Biosynthesis of secondary metabolites;	5.14711e+06	4.92017e+06	5.29592e+06	6.52044e+06	5.19958e+06	5.19736e+06	8.05826e+06	7.09994e+06	7.08487e+06	7.1395e+06	7.17299e+06	7.18796e+06	5.40706e+06	5.57018e+06	5.65307e+06	5.19744e+06	5.74766e+06	6.33919e+06	5.99821e+06	6.4212e+06	6.42302e+06
5.42_228.07880	Resveratrol	C14 H12 O3	228.079	POS	5.42	0.000155203	0.68048	61.7698	level2	mzCloud	C03582	HMDB0003747	Phenylpropanoids and polyketides	NA	Stilbenes	Polyketides[PK]	Biosynthesis of other secondary metabolites	Stilbenoid, diarylheptanoid and gingerol biosynthesis	map01110 Biosynthesis of secondary metabolites;	8.34871e+06	1.2008e+07	1.34339e+07	1.25326e+07	9.6168e+06	1.05674e+07	1.40538e+08	2.03813e+08	1.19062e+08	1.141e+08	9.37384e+07	1.06905e+08	8.46298e+07	8.46545e+07	1.27784e+08	1.06644e+08	6.59992e+07	1.01263e+08	6.3981e+07	1.29535e+08	1.41889e+08
5.456_205.07418	5-methoxyindoleacetic acid	C11 H11 N O3	205.074	POS	5.456	0.000290183	1.41502	65.3323	level2	mzCloud	C05660	HMDB0004096	Organoheterocyclic compounds	Indolyl carboxylic acids and derivatives	Indoles and derivatives	Indole and derivatives	Amino acid metabolism	Tryptophan metabolism	map00380 Tryptophan metabolism;	1.41868e+06	2.25203e+06	3.26373e+06	3.13492e+06	3.89562e+06	2.29992e+06	9.81802e+06	1.01343e+07	1.05656e+07	9.02611e+06	7.41243e+06	1.13881e+07	5.38842e+06	5.63649e+06	5.50201e+06	5.45057e+06	5.40231e+06	5.90861e+06	5.88027e+06	5.73626e+06	6.07922e+06
5.543_310.14160	Tetranor-pgdm	C16 H24 O7	310.142	POS	5.543	-18.0106	-54884.9	62.9305	level2	mzCloud	NA	NA	NA	NA	NA	NA	NA	NA	NA	7.49934e+06	6.85844e+06	8.05021e+06	1.04372e+07	7.40446e+06	6.78706e+06	8.13899e+06	6.49471e+06	6.48982e+06	7.44959e+06	6.10534e+06	6.71312e+06	7.02014e+06	7.22877e+06	7.39536e+06	7.36023e+06	7.12683e+06	7.2252e+06	7.14938e+06	7.58763e+06	7.48998e+06
5.849_203.05805	Indole-3-pyruvic acid	C11 H9 N O3	203.058	NEG	5.849	-0.000189296	-0.932225	67.7329	level2	mzCloud	C00331	HMDB0060484	Organoheterocyclic compounds	Indolyl carboxylic acids and derivatives	Indoles and derivatives	Indole and derivatives	Amino acid metabolism	Tryptophan metabolism	map00380 Tryptophan metabolism; map01100 Metabolic pathways;	1.93829e+07	1.90429e+07	2.11093e+07	2.19387e+07	2.11462e+07	2.05782e+07	3.18528e+07	2.79221e+07	2.8964e+07	2.6188e+07	2.82125e+07	2.76251e+07	2.28353e+07	2.28885e+07	2.28671e+07	2.2987e+07	2.32651e+07	2.38329e+07	2.45814e+07	2.38916e+07	2.41135e+07
5.873_630.15573	Neodiosmin	C28 H32 O15	630.156	POS	5.873	21.9816	36143.6	71.9937	level2	mzCloud	NA	NA	NA	NA	NA	NA	NA	NA	NA	126011	128981	116976	126615	123874	139388	4.00507e+07	2.7851e+07	2.91319e+07	3.42794e+07	2.74238e+07	2.5667e+07	1.76251e+07	1.76825e+07	1.83637e+07	1.81044e+07	1.79493e+07	1.71681e+07	1.69213e+07	1.7801e+07	9.28169e+06
5.911_230.15145	Dodecanedioic acid	C12 H22 O4	230.151	NEG	5.911	-0.000359015	-1.55991	90.5295	level2	mzCloud	C02678	HMDB0000623	Lipids and lipid-like molecules	Fatty acids and conjugates	Fatty Acyls	Fatty acyls[FA]	NA	NA	NA	5.14401e+06	6.10765e+06	5.79377e+06	5.74363e+06	6.34839e+06	5.70742e+06	5.18008e+06	4.67534e+06	5.86753e+06	4.68915e+06	4.37903e+06	6.34061e+06	5.21824e+06	5.26116e+06	5.09329e+06	5.27033e+06	5.36808e+06	5.42262e+06	5.46187e+06	5.27162e+06	5.40306e+06
5.915_138.10471	Isophorone	C9 H14 O	138.105	POS	5.915	0.000247172	1.78974	65.5914	level2	mzCloud	C14743	HMDB0031195	Organic oxygen compounds	Carbonyl compounds	Organooxygen compounds	Organic oxygen compounds	NA	NA	NA	5.2569e+07	5.7303e+07	4.58088e+07	4.94995e+07	5.30476e+07	7.05352e+07	3.06871e+07	3.217e+07	3.12764e+07	3.089e+07	2.46496e+07	3.17788e+07	3.73985e+07	3.88532e+07	3.88284e+07	3.92085e+07	3.91706e+07	3.96815e+07	4.06618e+07	4.02141e+07	3.96797e+07
6.013_266.15186	Verrucarol	C15 H22 O4	266.152	POS	6.013	4.63057e-05	0.173982	76.7527	level2	mzCloud	NA	NA	NA	NA	NA	NA	NA	NA	NA	1.63099e+07	1.52579e+07	1.5664e+07	1.57612e+07	1.27862e+07	1.5756e+07	1.27786e+07	1.49824e+07	1.20776e+07	1.47108e+07	1.12798e+07	1.16882e+07	1.2821e+07	1.38119e+07	1.38194e+07	1.32318e+07	1.3443e+07	1.33156e+07	1.35369e+07	1.38566e+07	1.40048e+07
6.046_104.02634	Benzoate	C7 H6 O2	104.026	POS	6.046	-18.0104	-147582	72.4486	level2	BMDB	C00180	HMDB0001870	Benzenoids	Benzoic acids and derivatives	Benzene and substituted derivatives	Benzene and derivatives	Amino acid metabolism	Phenylalanine metabolism	map00360 Phenylalanine metabolism; map01100 Metabolic pathways; map01110 Biosynthesis of secondary metabolites;	94801.1	62291	56613.7	76133.2	53827.3	75996.6	2.09908e+07	1.67121e+07	1.83117e+07	1.65465e+07	1.8438e+07	1.84225e+07	9.47392e+06	9.92983e+06	9.56401e+06	9.49227e+06	9.72332e+06	9.86467e+06	9.96136e+06	9.8044e+06	9.87009e+06
6.329_288.17253	Estriol	C18 H24 O3	288.173	POS	6.329	-1.43639e-05	-0.049845	84.1957	level2	mzCloud	C05141	HMDB0000153	Lipids and lipid-like molecules	Estrane steroids	Steroids and steroid derivatives	Steroids and derivatives	Lipid metabolism	Steroid hormone biosynthesis	map01100 Metabolic pathways;	5.41921e+06	2.05042e+07	2.14577e+07	2.38145e+07	2.22973e+07	1.83542e+07	1.67452e+07	1.81106e+07	1.66899e+07	2.25584e+07	1.8703e+07	2.02159e+07	1.98212e+07	1.84007e+07	1.37963e+07	1.24193e+07	1.91611e+07	1.96566e+07	1.20984e+07	1.6114e+07	1.64496e+07
6.378_190.11093	Cytisine	C11 H14 N2 O	190.111	POS	6.378	0.000319334	1.67973	61.0048	level2	mzCloud	C10763	NA	Alkaloids	Quinolizidine alkaloids	Alkaloids derived from lysine	Alkaloids	Biosynthesis of other secondary metabolites	Tropane, piperidine and pyridine alkaloid biosynthesis	map01110 Biosynthesis of secondary metabolites;	5.55836e+06	7.30279e+06	9.25453e+06	7.83012e+06	1.1761e+07	8.96011e+06	1.2446e+07	1.47142e+07	1.05023e+07	1.34301e+07	1.51602e+07	8.79545e+06	9.75278e+06	9.8793e+06	9.56248e+06	1.00685e+07	9.9386e+06	1.02624e+07	9.9204e+06	9.55863e+06	9.72804e+06
6.625_118.02497	L-threonic acid-1,4-lactone	C4 H6 O4	118.025	POS	6.625	-0.00163965	-13.8922	60.4798	level2	mzCloud	NA	HMDB0000940	Organoheterocyclic compounds	Gamma butyrolactones	Lactones	Organoheterocyclic compounds	NA	NA	NA	48647.8	47041.7	46099.9	45333.7	44684.9	46893.7	2.38326e+06	1.56472e+06	1.65727e+06	2.07008e+06	841042	1.61375e+06	1.02335e+06	1.06744e+06	932552	956495	991108	1.05533e+06	957681	951379	1.06416e+06
6.731_282.14671	Artemisinin	C15 H22 O5	282.147	POS	6.731	-1.17552e-05	-0.0416635	66.0126	level2	mzCloud	C09538	NA	Terpenoids	Others	Sesquiterpenoids (C15)	Terpenoids	NA	NA	NA	3.02987e+07	3.13032e+07	3.29699e+07	4.20327e+07	3.21735e+07	2.91716e+07	2.96671e+07	2.57267e+07	2.59146e+07	3.16156e+07	3.29873e+07	2.85569e+07	2.92243e+07	2.88858e+07	2.88903e+07	2.88307e+07	2.96909e+07	2.89606e+07	2.85879e+07	2.98041e+07	2.89566e+07
6.864_272.17768	Β-estradiol	C18 H24 O2	272.178	POS	6.864	4.74652e-05	0.174391	82.8102	level2	mzCloud	C00951	HMDB0000151	Lipids and lipid-like molecules	Estrane steroids	Steroids and steroid derivatives	Steroids and derivatives	Lipid metabolism	Steroid hormone biosynthesis	map01100 Metabolic pathways;	2.17901e+07	5.48003e+06	2.3972e+07	1.79576e+07	1.91836e+07	2.3695e+07	1.7324e+07	1.65408e+07	1.8397e+07	1.85569e+07	1.69078e+07	1.83165e+07	1.60928e+07	1.68252e+07	2.3149e+07	2.46973e+07	6.93996e+06	1.79214e+07	1.64506e+07	1.60628e+07	1.6377e+07
6.951_188.14120	3-hydroxydecanoic acid	C10 H20 O3	188.141	NEG	6.951	-4.37942e-05	-0.232773	87.7549	level2	mzCloud	NA	HMDB0002203	Organic acids and derivatives	Medium-chain hydroxy acids and derivatives	Hydroxy acids and derivatives	Organic acids	NA	NA	NA	4.63075e+06	5.20108e+06	5.45618e+06	5.05558e+06	6.72462e+06	5.54883e+06	5.45463e+06	5.8511e+06	6.88022e+06	6.35641e+06	5.72769e+06	6.25748e+06	5.52904e+06	5.58295e+06	5.577e+06	5.4396e+06	5.5143e+06	5.52061e+06	5.56819e+06	5.52074e+06	5.52017e+06
6.974_210.12592	Jasmonic acid	C12 H18 O3	210.126	POS	6.974	0.000321699	1.53098	71.9646	level2	mzCloud	C08491	HMDB0032797	Lipids and lipid-like molecules	Lineolic acids and derivatives	Fatty Acyls	Fatty acyls[FA]	Lipid metabolism	alpha-Linolenic acid metabolism	map00592 alpha-Linolenic acid metabolism; map01100 Metabolic pathways; map01110 Biosynthesis of secondary metabolites;	1.27159e+07	1.0697e+07	1.10584e+07	1.33142e+07	1.17957e+07	8.141e+06	7.94455e+06	9.2749e+06	9.60164e+06	1.15269e+07	7.89133e+06	8.46194e+06	9.43265e+06	9.66042e+06	9.60482e+06	9.54968e+06	9.43087e+06	9.29286e+06	9.99863e+06	9.82357e+06	9.73285e+06
6.993_216.17229	12-hydroxydodecanoic acid	C12 H24 O3	216.172	NEG	6.993	-0.000250567	-1.1591	76.1697	level2	mzCloud	C08317	HMDB0002059	Organic acids and derivatives	Medium-chain hydroxy acids and derivatives	Hydroxy acids and derivatives	Organic acids	NA	NA	NA	1.8655e+06	1.45739e+06	1.47936e+06	1.8829e+06	1.71944e+06	1.16371e+06	1.06302e+06	1.08671e+06	1.06094e+06	1.19342e+06	912045	1.4175e+06	1.29934e+06	1.3476e+06	1.38066e+06	1.30794e+06	1.38041e+06	1.47111e+06	1.41602e+06	1.44963e+06	1.41532e+06
7.054_343.23581	2,3-dinor-8-epi-prostaglandin f2α	C18 H30 O5	343.236	POS	7.054	17.0265	52195	66.9884	level2	mzCloud	C14794	NA	FA Fatty acyls	FA0301 Prostaglandins	FA03 Eicosanoids	Fatty acyls[FA]	Lipid metabolism	Arachidonic acid metabolism	map00590 Arachidonic acid metabolism;	8.40771e+07	5.36511e+07	7.26157e+07	7.77089e+07	6.12262e+07	5.36149e+07	4.76604e+07	5.91848e+07	5.63318e+07	7.11479e+07	5.04223e+07	6.31245e+07	5.86756e+07	5.61605e+07	5.43198e+07	5.69672e+07	5.4938e+07	5.48583e+07	5.49435e+07	5.72599e+07	5.57458e+07
7.108_352.22458	Prostaglandin f3α	C20 H32 O5	352.225	NEG	7.108	-0.000397482	-1.12849	61.2097	level2	mzCloud	C06476	HMDB0002122	Lipids and lipid-like molecules	Eicosanoids	Fatty Acyls	Fatty acyls[FA]	NA	NA	NA	4.61868e+06	3.43639e+06	3.77024e+06	4.50494e+06	3.7457e+06	3.40924e+06	4.74923e+06	5.34923e+06	5.22951e+06	6.51315e+06	5.08017e+06	5.17199e+06	4.84598e+06	4.80586e+06	4.76614e+06	4.76998e+06	4.82828e+06	4.87517e+06	4.91363e+06	4.67768e+06	4.76038e+06
7.186_258.18271	Tetradecanedioic acid	C14 H26 O4	258.183	NEG	7.186	-0.000402506	-1.55899	85.7911	level2	mzCloud	NA	HMDB0000872	Lipids and lipid-like molecules	Fatty acids and conjugates	Fatty Acyls	Fatty acyls[FA]	NA	NA	NA	4.74006e+06	7.31175e+06	6.3655e+06	6.35122e+06	6.58564e+06	7.31054e+06	6.02935e+06	6.95481e+06	8.62939e+06	7.90781e+06	6.19213e+06	7.75741e+06	6.94738e+06	6.95169e+06	7.09986e+06	6.98647e+06	6.92739e+06	7.42152e+06	7.08072e+06	6.83966e+06	6.90532e+06
7.194_308.19837	2,3-dinor prostaglandin e1	C18 H30 O5	308.198	NEG	7.194	-18.011	-55212.9	76.6185	level2	mzCloud	NA	NA	NA	NA	NA	NA	NA	NA	NA	1.42212e+07	1.16243e+07	1.24138e+07	3.17382e+07	1.30604e+07	1.22841e+07	1.03064e+07	1.32574e+07	1.27827e+07	1.77888e+07	1.07423e+07	1.22964e+07	1.42922e+07	1.39088e+07	1.29142e+07	1.41653e+07	1.40828e+07	1.45262e+07	1.44333e+07	1.31417e+07	1.43613e+07
7.208_165.11570	Perillartine	C10 H15 N O	165.116	POS	7.208	0.000339356	2.05527	76.9404	level2	mzCloud	NA	HMDB0035652	Lipids and lipid-like molecules	Monoterpenoids	Prenol lipids	Terpenoids	NA	NA	NA	9.57114e+06	7.43895e+06	6.07864e+06	4.56479e+06	7.63782e+06	8.53845e+06	2.11167e+06	2.10442e+06	2.27326e+06	2.37748e+06	2.29291e+06	2.71867e+06	4.44079e+06	4.58244e+06	4.3774e+06	4.51309e+06	4.43843e+06	4.11562e+06	4.40927e+06	4.36752e+06	4.08649e+06
7.29_350.20687	Andrographolide	C20 H30 O5	350.207	POS	7.29	-0.00245532	-7.01102	67.1863	level2	mzCloud	C20214	NA	Terpenoids	Labdanes	Diterpenoids (C20)	Terpenoids	NA	NA	NA	1.36909e+07	9.73921e+06	1.23561e+07	2.24511e+07	1.15238e+07	1.25439e+07	9.70595e+06	1.19521e+07	1.09682e+07	1.44794e+07	1.12404e+07	9.98135e+06	1.21206e+07	1.09932e+07	1.13698e+07	1.14611e+07	1.24626e+07	1.18709e+07	1.89286e+07	1.14126e+07	1.17748e+07
7.335_120.05766	Acetophenone	C8 H8 O	120.058	POS	7.335	0.000148631	1.238	76.8088	level2	mzCloud	C07113	HMDB0033910	Organic oxygen compounds	Carbonyl compounds	Organooxygen compounds	Organic oxygen compounds	Xenobiotics biodegradation and metabolism	Ethylbenzene degradation	NA	4.57777e+07	5.47814e+07	4.63592e+07	4.44826e+07	4.31522e+07	4.3055e+07	3.6528e+07	2.93742e+07	3.15067e+07	3.46542e+07	4.81737e+07	3.55452e+07	3.89864e+07	3.80024e+07	3.55938e+07	3.80301e+07	3.83585e+07	3.7515e+07	3.92608e+07	3.80632e+07	3.74317e+07
7.336_134.07337	4-ethylbenzaldehyde	C9 H10 O	134.073	POS	7.336	0.000204692	1.52672	78.724	level2	mzCloud	NA	HMDB0032024	Benzenoids	Benzoyl derivatives	Benzene and substituted derivatives	Benzene and derivatives	NA	NA	NA	1.26045e+08	1.56366e+08	1.26065e+08	1.27446e+08	1.09006e+08	1.14032e+08	1.00076e+08	7.70287e+07	8.44457e+07	9.43461e+07	1.32911e+08	1.00238e+08	1.01015e+08	1.00413e+08	9.59268e+07	9.84661e+07	1.04677e+08	1.01327e+08	1.04106e+08	1.03535e+08	1.02081e+08
7.365_244.07310	Piceatannol	C14 H12 O4	244.073	NEG	7.365	-0.000458374	-1.87801	66.5948	level2	mzCloud	C05901	HMDB0004215	Phenylpropanoids and polyketides	NA	Stilbenes	Polyketides[PK]	Biosynthesis of other secondary metabolites	Stilbenoid, diarylheptanoid and gingerol biosynthesis	map01110 Biosynthesis of secondary metabolites;	12699.8	6086.49	6954.97	14387.7	15443.9	16954.9	1.38681e+07	1.19987e+07	1.34786e+07	1.34212e+07	1.42354e+07	1.46744e+07	6.47678e+06	6.49633e+06	6.57275e+06	6.68637e+06	6.6009e+06	6.53333e+06	6.42601e+06	6.54468e+06	6.58407e+06
7.385_348.19123	2,3-dinor-11β-prostaglandin f2α	C18 H30 O5	348.191	POS	7.385	21.9819	67385.9	84.7278	level2	mzCloud	NA	NA	NA	NA	NA	NA	NA	NA	NA	7.05688e+06	6.41885e+06	5.73021e+06	8.17355e+06	5.39431e+06	4.99729e+06	6.78132e+06	5.38671e+06	6.44699e+06	5.83912e+06	7.27317e+06	8.24822e+06	7.46293e+06	7.36617e+06	5.70145e+06	6.94431e+06	6.98743e+06	7.08476e+06	6.73268e+06	5.31246e+06	5.00735e+06
7.4_220.14658	2,6-di-tert-butyl-1,4-benzoquinone	C14 H20 O2	220.147	POS	7.4	0.000251377	1.14187	61.142	level2	mzCloud	NA	HMDB0013817	Lipids and lipid-like molecules	Monoterpenoids	Prenol lipids	Terpenoids	NA	NA	NA	9.30963e+06	8.21714e+06	8.22785e+06	9.07333e+06	8.81966e+06	8.58733e+06	6.70975e+06	7.11303e+06	7.18377e+06	6.77274e+06	7.53574e+06	1.6716e+07	7.44718e+06	7.26729e+06	6.52464e+06	7.28122e+06	7.39175e+06	7.92833e+06	7.67878e+06	8.54706e+06	7.40158e+06
7.418_352.22251	6-ketoprostaglandin f1α	C20 H34 O6	352.223	POS	7.418	-18.013	-48652.9	69.5791	level2	mzCloud	C05961	HMDB0002886	Lipids and lipid-like molecules	Eicosanoids	Fatty Acyls	Fatty acyls[FA]	Lipid metabolism	Arachidonic acid metabolism	map00590 Arachidonic acid metabolism; map01100 Metabolic pathways;	1.24896e+07	8.88299e+06	6.51431e+06	1.10225e+07	1.14124e+07	1.04374e+07	1.04805e+07	1.11789e+07	9.70602e+06	1.34889e+07	1.28456e+07	8.77457e+06	1.13596e+07	1.15942e+07	1.16364e+07	1.12436e+07	1.15312e+07	1.10734e+07	1.109e+07	1.11889e+07	1.11576e+07
7.426_292.20382	12-oxo phytodienoic acid	C18 H28 O3	292.204	POS	7.426	-2.19799e-05	-0.0752211	91.8112	level2	mzCloud	C01226	NA	FA Fatty acyls	FA0201 12-oxophytodienoic acid metabolites	FA02 Octadecanoids	Fatty acyls[FA]	Lipid metabolism	alpha-Linolenic acid metabolism	map00592 alpha-Linolenic acid metabolism; map01100 Metabolic pathways; map01110 Biosynthesis of secondary metabolites;	1.81563e+07	1.56563e+07	1.22544e+07	1.66375e+07	1.43899e+07	1.91033e+07	4.9756e+06	6.62851e+06	6.65036e+06	6.22973e+06	8.91759e+06	5.3943e+06	9.70887e+06	9.46685e+06	9.40435e+06	1.06315e+07	1.00095e+07	1.07208e+07	1.0332e+07	1.0036e+07	1.07163e+07
7.433_369.25145	Ent-prostaglandin e2	C20 H32 O5	369.251	POS	7.433	17.0265	48339.8	74.2483	level2	mzCloud	NA	NA	NA	NA	NA	NA	NA	NA	NA	4.9819e+06	4.20264e+06	4.28835e+06	5.13013e+06	4.29811e+06	4.24324e+06	4.84066e+06	4.52376e+06	4.03369e+06	4.52082e+06	4.99962e+06	4.37082e+06	4.31907e+06	3.95089e+06	4.12995e+06	4.79653e+06	3.78778e+06	4.54871e+06	3.48018e+06	4.47626e+06	4.19746e+06
7.453_316.20378	Cafestol	C20 H28 O3	316.204	POS	7.453	-6.36817e-05	-0.201394	69.2526	level2	mzCloud	C09066	HMDB0035710	Organoheterocyclic compounds	NA	Naphthofurans	Organoheterocyclic compounds	NA	NA	NA	1.3319e+07	8.15303e+06	8.1952e+06	1.01206e+07	6.7766e+06	8.17729e+06	8.05901e+06	8.2483e+06	7.81534e+06	9.93638e+06	7.75172e+06	8.10576e+06	8.59782e+06	7.31893e+06	1.06924e+07	7.47038e+06	6.3738e+06	7.98795e+06	7.5866e+06	7.16726e+06	9.44401e+06
7.581_334.21412	15(s)-hpepe	C20 H30 O4	334.214	NEG	7.581	-0.000286401	-0.856938	78.9048	level2	mzCloud	NA	NA	NA	NA	NA	NA	NA	NA	NA	5.28917e+06	4.07662e+06	4.47624e+06	4.69401e+06	3.70578e+06	3.62256e+06	2.51499e+06	2.88802e+06	3.65437e+06	2.90299e+06	3.92549e+06	2.9793e+06	3.32546e+06	3.46386e+06	3.4354e+06	3.67818e+06	3.49451e+06	3.41183e+06	3.45241e+06	3.37e+06	3.79846e+06
7.618_317.29305	2-amino-1,3,4-octadecanetriol	C18 H39 N O3	317.293	POS	7.618	5.82623e-05	0.183623	66.7528	level2	mzCloud	C12144	HMDB0004610	Organic nitrogen compounds	Amines	Organonitrogen compounds	Amines	Lipid metabolism	Sphingolipid metabolism	map00600 Sphingolipid metabolism; map01100 Metabolic pathways;	2.50585e+08	2.89589e+08	2.90717e+08	3.43642e+08	3.84536e+08	4.39416e+08	2.84422e+08	2.38073e+08	2.50986e+08	1.93297e+08	3.01102e+08	2.47869e+08	3.60233e+08	3.65224e+08	3.57987e+08	3.75222e+08	3.70582e+08	3.50567e+08	3.65167e+08	3.56673e+08	3.43141e+08
7.641_288.20896	Testosterone	C19 H28 O2	288.209	POS	7.641	3.06689e-05	0.106412	83.8592	level2	mzCloud	C00535	HMDB0000234	Lipids and lipid-like molecules	Androstane steroids	Steroids and steroid derivatives	Steroids and derivatives	Lipid metabolism	Steroid hormone biosynthesis	map01100 Metabolic pathways;	1.04181e+07	7.35489e+06	6.01719e+06	1.19932e+07	7.12506e+06	1.00439e+07	5.02009e+06	4.67203e+06	3.99726e+06	5.03174e+06	6.93275e+06	4.15101e+06	6.09551e+06	5.94039e+06	6.50373e+06	5.9622e+06	6.60952e+06	6.61739e+06	6.36921e+06	6.59716e+06	7.15815e+06
7.71_166.06332	Apocynin	C9 H10 O3	166.063	POS	7.71	0.000322559	1.94239	67.1512	level2	mzCloud	C11380	NA	PK Polyketides	PK1202 Flavans, Flavanols and Leucoanthocyanidins	PK12 Flavonoids	Polyketides[PK]	NA	NA	NA	8.18394e+07	8.52002e+07	8.63781e+07	8.83156e+07	8.34165e+07	8.04434e+07	8.71648e+07	7.56013e+07	7.92105e+07	7.01698e+07	8.78004e+07	7.67096e+07	1.68027e+07	1.605e+07	1.63302e+07	1.64059e+07	1.65464e+07	1.71107e+07	1.7134e+07	1.79584e+07	1.80177e+07
7.768_234.16212	Polygodial	C15 H22 O2	234.162	POS	7.768	0.000140946	0.601916	84.0281	level2	mzCloud	C09712	NA	Terpenoids	Farnesenes	Sesquiterpenoids (C15)	Terpenoids	NA	NA	NA	4.38668e+07	4.19654e+07	4.36096e+07	4.31955e+07	4.02925e+07	3.9271e+07	3.33816e+07	3.50678e+07	3.30427e+07	3.24275e+07	3.36459e+07	3.42106e+07	3.50411e+07	3.27995e+07	3.47186e+07	3.55103e+07	3.63553e+07	3.33075e+07	3.26341e+07	3.56774e+07	3.47234e+07
7.777_270.16207	Estrone	C18 H22 O2	270.162	POS	7.777	8.85892e-05	0.327911	74.3202	level2	mzCloud	C00468	HMDB0000145	Lipids and lipid-like molecules	Estrane steroids	Steroids and steroid derivatives	Steroids and derivatives	Lipid metabolism	Steroid hormone biosynthesis	map01100 Metabolic pathways;	1.57433e+07	4.02278e+06	1.38607e+07	1.39347e+07	1.17613e+07	9.34813e+06	9.89363e+06	1.26858e+07	1.4924e+07	1.51467e+07	1.402e+07	1.15062e+07	9.62075e+06	1.22425e+07	1.28051e+07	1.27996e+07	1.12745e+07	1.25443e+07	1.04664e+07	1.3937e+07	1.253e+07
7.857_148.08908	Cuminaldehyde	C10 H12 O	148.089	POS	7.857	0.000264481	1.78596	76.0802	level2	mzCloud	C06577	HMDB0002214	Lipids and lipid-like molecules	Monoterpenoids	Prenol lipids	Terpenoids	Xenobiotics biodegradation and metabolism	Xylene degradation	map01100 Metabolic pathways;	1.12831e+08	1.14378e+08	1.194e+08	9.90224e+07	1.17773e+08	1.23292e+08	1.24516e+08	1.1436e+08	1.0531e+08	1.07769e+08	1.20533e+08	1.02406e+08	9.97127e+07	1.00333e+08	1.02139e+08	1.00916e+08	1.01802e+08	9.93886e+07	1.02443e+08	1.02604e+08	1.01992e+08
8.036_348.22999	Β-cortolone	C21 H34 O5	348.23	POS	8.036	-18.0106	-49177.1	63.6356	level2	mzCloud	NA	NA	NA	NA	NA	NA	NA	NA	NA	2.49298e+07	2.08457e+07	3.08574e+07	2.61259e+07	2.18076e+07	2.56395e+07	3.63642e+07	3.54313e+07	2.85488e+07	3.88246e+07	3.3067e+07	3.47393e+07	2.99763e+07	2.58012e+07	2.74432e+07	2.74406e+07	2.80815e+07	3.11339e+07	2.89998e+07	2.97929e+07	2.55492e+07
8.094_368.22288	Δ17-6-keto prostaglandin f1α	C20 H32 O6	368.223	NEG	8.094	0.00299026	8.12086	62.1846	level2	mzCloud	NA	NA	NA	NA	NA	NA	NA	NA	NA	538001	672629	386020	389919	353367	484968	3.70005e+06	3.92783e+06	4.49689e+06	3.67324e+06	3.23198e+06	4.31275e+06	1.96323e+06	1.99161e+06	1.90266e+06	1.99622e+06	1.94319e+06	1.97204e+06	1.93401e+06	1.96804e+06	1.92784e+06
8.099_288.20897	Epitestosterone	C19 H28 O2	288.209	POS	8.099	4.07844e-05	0.14151	80.1457	level2	mzCloud	NA	HMDB0000628	Lipids and lipid-like molecules	Androstane steroids	Steroids and steroid derivatives	Steroids and derivatives	NA	NA	NA	1.67905e+07	1.28203e+07	8.50531e+06	1.12234e+07	1.09693e+07	1.52378e+07	5.36896e+06	5.17784e+06	4.95073e+06	5.93264e+06	8.60688e+06	4.50242e+06	8.12279e+06	9.26257e+06	8.98783e+06	9.3221e+06	9.00561e+06	8.95881e+06	8.26139e+06	8.67571e+06	9.25639e+06
8.117_286.21401	Hexadecanedioic acid	C16 H30 O4	286.214	NEG	8.117	-0.000396649	-1.38585	92.3023	level2	mzCloud	C19615	HMDB0000672	Lipids and lipid-like molecules	Fatty acids and conjugates	Fatty Acyls	Fatty acyls[FA]	Lipid metabolism	Cutin, suberine and wax biosynthesis	map01100 Metabolic pathways;	2.45088e+06	3.64847e+06	3.68594e+06	3.81118e+06	4.51259e+06	4.34116e+06	2.48645e+06	2.77299e+06	3.61026e+06	3.42412e+06	3.02295e+06	3.22536e+06	3.31075e+06	3.29681e+06	3.2567e+06	3.28992e+06	3.33907e+06	3.32661e+06	3.3948e+06	3.32927e+06	3.36849e+06
8.145_312.22968	(+/-)9-hpode	C18 H32 O4	312.23	NEG	8.145	-0.000382728	-1.22579	84.3391	level2	mzCloud	NA	NA	NA	NA	NA	NA	NA	NA	NA	9.03535e+06	6.97513e+06	7.11603e+06	9.17954e+06	7.07023e+06	7.98804e+06	5.60357e+06	7.95771e+06	6.24705e+06	1.10963e+07	7.93352e+06	6.58237e+06	7.41099e+06	7.13325e+06	7.82967e+06	7.73028e+06	7.36314e+06	7.21594e+06	8.58747e+06	7.81421e+06	7.69144e+06
8.168_332.19628	Prostaglandin k2	C20 H30 O5	332.196	POS	8.168	-18.013	-51435.1	73.3345	level2	mzCloud	NA	NA	NA	NA	NA	NA	NA	NA	NA	1.02242e+07	7.85904e+06	9.73515e+06	1.54986e+07	1.35162e+07	1.00821e+07	7.38672e+06	1.03328e+07	7.94692e+06	1.76215e+07	9.63294e+06	7.56976e+06	1.20948e+07	1.252e+07	8.73787e+06	9.09343e+06	9.66492e+06	9.27708e+06	9.56544e+06	1.01258e+07	1.01214e+07
8.192_356.19642	13,14-dihydro-15-keto prostaglandin a2	C20 H30 O4	356.196	POS	8.192	21.982	65772.2	84.689	level2	mzCloud	NA	HMDB0001244	Lipids and lipid-like molecules	Eicosanoids	Fatty Acyls	Fatty acyls[FA]	NA	NA	NA	5.61248e+06	1.22568e+07	9.19471e+06	1.502e+07	7.69208e+06	8.97332e+06	9.65918e+06	7.13997e+06	6.53399e+06	7.85832e+06	5.96438e+06	1.05052e+07	1.00687e+07	1.0572e+07	1.1255e+07	7.07477e+06	5.84128e+06	1.03258e+07	8.17558e+06	4.82953e+06	1.1224e+07
8.226_368.22285	11-dehydro thromboxane b2	C20 H32 O6	368.223	NEG	8.226	0.00296262	8.04578	64.236	level2	mzCloud	C05964	HMDB0004242	Lipids and lipid-like molecules	Eicosanoids	Fatty Acyls	Fatty acyls[FA]	Lipid metabolism	Arachidonic acid metabolism	map00590 Arachidonic acid metabolism; map01100 Metabolic pathways;	962094	1.23626e+06	826194	991929	853369	911977	1.44113e+06	1.81507e+06	2.15336e+06	2.267e+06	1.74007e+06	2.81008e+06	1.65313e+06	1.57154e+06	1.53679e+06	1.46367e+06	1.4392e+06	1.61468e+06	1.56862e+06	1.54222e+06	1.56633e+06
8.239_304.20380	6ß-hydroxytestosterone	C19 H28 O3	304.204	POS	8.239	-4.24471e-05	-0.139535	71.3161	level2	mzCloud	C14497	HMDB0006259	Lipids and lipid-like molecules	Androstane steroids	Steroids and steroid derivatives	Steroids and derivatives	NA	NA	NA	2.10311e+07	1.66699e+07	1.93454e+07	2.28016e+07	2.05882e+07	1.69511e+07	1.58903e+07	1.52021e+07	1.70034e+07	1.66508e+07	1.82364e+07	1.85446e+07	1.68044e+07	1.65422e+07	1.62078e+07	1.72225e+07	1.67066e+07	1.62452e+07	1.65298e+07	1.72114e+07	1.70866e+07
8.262_362.24534	(+/-)19(20)-dihdpa	C22 H34 O4	362.245	NEG	8.262	-0.000368647	-1.01767	79.4021	level2	mzCloud	NA	NA	NA	NA	NA	NA	NA	NA	NA	9.90142e+06	7.80073e+06	9.66081e+06	1.19241e+07	1.07654e+07	7.33437e+06	7.84746e+06	7.98591e+06	8.4212e+06	9.66705e+06	8.46942e+06	1.13254e+07	9.32438e+06	9.09826e+06	9.19794e+06	9.14913e+06	8.91609e+06	9.47005e+06	9.27037e+06	9.05423e+06	9.66004e+06
8.268_314.18584	Kahweol	C20 H26 O3	314.186	POS	8.268	-0.00235112	-7.48317	72.9024	level2	mzCloud	NA	NA	NA	NA	NA	NA	NA	NA	NA	2.44136e+08	2.0663e+08	2.32189e+08	2.37576e+08	2.15526e+08	2.17269e+08	1.75676e+08	2.02968e+08	1.72198e+08	1.90935e+08	1.90605e+08	2.00652e+08	1.84888e+08	1.86159e+08	1.89246e+08	1.93328e+08	1.96065e+08	1.81972e+08	1.8796e+08	1.95361e+08	1.94801e+08
8.312_336.22991	15-keto prostaglandin f1α	C20 H34 O5	336.23	POS	8.312	-18.0107	-50843.2	76.3661	level2	mzCloud	NA	NA	NA	NA	NA	NA	NA	NA	NA	2.49684e+07	2.4055e+07	1.60598e+07	1.37209e+07	1.68703e+07	2.40866e+07	1.51445e+07	1.33809e+07	2.0323e+07	1.21741e+07	1.62266e+07	9.47802e+06	3.11245e+07	2.18622e+07	3.39541e+07	2.03917e+07	3.18891e+07	1.85318e+07	2.11907e+07	2.91409e+07	3.04113e+07
8.346_362.20696	Cortisol	C21 H30 O5	362.207	POS	8.346	-0.00236511	-6.52968	63.7283	level2	mzCloud	C00735	HMDB0000063	Lipids and lipid-like molecules	Hydroxysteroids	Steroids and steroid derivatives	Steroids and derivatives	Lipid metabolism	Steroid hormone biosynthesis	map01100 Metabolic pathways;	2.65066e+07	3.04411e+07	1.74272e+07	1.32277e+07	1.59357e+07	2.48326e+07	1.04032e+07	1.39202e+07	7.67959e+06	1.21455e+07	1.71592e+07	7.92437e+06	1.48435e+07	1.58104e+07	1.36295e+07	1.47646e+07	1.46045e+07	1.39222e+07	1.52811e+07	1.48849e+07	1.46115e+07
8.383_314.22556	Thc	C21 H30 O2	314.226	NEG	8.383	0.000983206	3.12899	61.3999	level2	mzCloud	C06972	HMDB0014613	Organoheterocyclic compounds	1-benzopyrans	Benzopyrans	Organoheterocyclic compounds	Biosynthesis of other secondary metabolites	Biosynthesis of various secondary metabolites - part 1	NA	1.0054e+06	1.55922e+06	964531	1.13353e+06	1.10546e+06	1.32917e+06	1.69165e+06	2.29629e+06	2.69668e+06	2.4983e+06	1.72027e+06	2.4028e+06	1.68978e+06	1.59281e+06	1.68135e+06	1.62856e+06	1.58309e+06	1.5659e+06	1.68186e+06	1.60567e+06	1.71983e+06
8.402_248.17788	Tetranor-12r-hete	C16 H26 O3	248.178	POS	8.402	-18.0103	-67660.1	82.8281	level2	mzCloud	NA	NA	NA	NA	NA	NA	NA	NA	NA	9.14058e+06	1.28368e+07	1.05373e+07	9.09243e+06	1.1342e+07	1.29052e+07	9.49053e+06	9.89862e+06	1.66454e+07	1.47621e+07	1.51431e+07	1.2483e+07	1.2389e+07	1.01794e+07	1.26544e+07	1.07883e+07	1.30112e+07	1.02709e+07	1.01365e+07	1.18164e+07	1.07826e+07
8.413_194.13093	Sedanolide	C12 H18 O2	194.131	POS	8.413	0.00024928	1.28408	72.9895	level2	mzCloud	C17002	HMDB0034450	Organoheterocyclic compounds	NA	Isobenzofurans	Organoheterocyclic compounds	NA	NA	NA	1.25884e+07	8.84699e+06	1.02896e+07	1.70335e+07	9.37929e+06	8.85138e+06	1.40395e+07	8.94282e+06	7.27724e+06	1.5873e+07	1.45085e+07	8.73878e+06	9.07851e+06	1.38935e+07	9.03899e+06	1.3727e+07	1.37687e+07	8.68508e+06	1.41937e+07	8.56108e+06	8.543e+06
8.431_346.21198	Corticosterone	C21 H30 O4	346.212	POS	8.431	-0.00243008	-7.019	70.4628	level2	mzCloud	C02140	HMDB0001547	Lipids and lipid-like molecules	Hydroxysteroids	Steroids and steroid derivatives	Steroids and derivatives	Lipid metabolism	Steroid hormone biosynthesis	map01100 Metabolic pathways;	1.74029e+07	2.52932e+07	3.22346e+07	1.46677e+07	2.63747e+07	2.89599e+07	1.85331e+07	7.98219e+06	3.56497e+07	1.95433e+07	2.53475e+07	2.7068e+07	2.6886e+07	3.16742e+07	2.80897e+07	1.53647e+07	2.6708e+07	2.67998e+07	2.86521e+07	2.7327e+07	9.39754e+06
8.438_314.18580	Prostaglandin a3	C20 H28 O4	314.186	POS	8.438	-18.013	-54223.4	68.6074	level2	mzCloud	NA	NA	NA	NA	NA	NA	NA	NA	NA	3.59813e+08	4.38816e+07	5.07569e+07	5.57211e+07	4.61587e+07	4.69052e+07	1.92297e+08	2.72177e+08	1.91164e+08	2.92445e+08	2.12408e+08	2.7551e+07	4.14155e+07	3.90795e+07	4.0269e+07	4.33515e+07	3.67649e+07	4.10348e+07	3.88871e+07	4.01622e+07	4.18102e+07
8.451_336.22996	Prostaglandin h1	C20 H34 O5	336.23	POS	8.451	-18.0107	-50843	75.4915	level2	mzCloud	NA	NA	NA	NA	NA	NA	NA	NA	NA	3.21252e+07	2.47323e+07	2.22843e+07	2.59311e+07	1.80556e+07	2.40385e+07	1.75278e+07	1.99171e+07	1.73763e+07	2.00489e+07	2.53127e+07	2.03208e+07	1.94486e+07	2.00086e+07	1.88375e+07	2.09678e+07	1.99498e+07	2.20538e+07	1.79179e+07	2.00819e+07	1.97572e+07
8.454_360.22968	17(s)-hpdha	C22 H32 O4	360.23	NEG	8.454	-0.0003806	-1.05655	77.4584	level2	mzCloud	NA	NA	NA	NA	NA	NA	NA	NA	NA	4.39345e+07	3.58025e+07	3.87363e+07	5.91106e+07	3.07574e+07	4.0788e+07	3.03643e+07	3.641e+07	3.29559e+07	5.50396e+07	2.77719e+07	3.49679e+07	4.10249e+07	4.01335e+07	3.43233e+07	4.08355e+07	4.59317e+07	4.04428e+07	4.02153e+07	3.94756e+07	3.98234e+07
8.491_286.19328	Methyldienolone	C19 H26 O2	286.193	POS	8.491	4.26527e-06	0.0149035	86.1289	level2	mzCloud	NA	NA	NA	NA	NA	NA	NA	NA	NA	2.53436e+07	1.00169e+07	1.31779e+07	2.67869e+07	1.36692e+07	9.95215e+06	1.2898e+07	7.12467e+06	8.60782e+06	7.41119e+06	5.52512e+06	1.05091e+07	7.05699e+06	6.90954e+06	1.01389e+07	1.09715e+07	9.74588e+06	6.86786e+06	6.42905e+06	9.86278e+06	1.00252e+07
8.532_318.21914	(+/-)18-hepe	C20 H30 O3	318.219	NEG	8.532	-0.000356913	-1.12159	82.7969	level2	mzCloud	NA	NA	NA	NA	NA	NA	NA	NA	NA	1.52199e+07	1.21942e+07	1.4561e+07	1.65477e+07	1.39867e+07	1.26558e+07	1.16691e+07	1.4525e+07	1.25387e+07	1.60112e+07	1.18422e+07	1.67587e+07	1.41549e+07	1.39698e+07	1.4493e+07	1.39816e+07	1.41446e+07	1.39952e+07	1.4343e+07	1.38439e+07	1.36202e+07
8.564_314.24532	(+/-)9,10-dihydroxy-12z-octadecenoic acid	C18 H34 O4	314.245	NEG	8.564	-0.000391325	-1.24529	72.2712	level2	mzCloud	NA	NA	NA	NA	NA	NA	NA	NA	NA	6.77166e+06	4.79664e+06	7.21906e+06	9.10247e+06	7.09131e+06	6.09612e+06	2.43493e+06	2.77827e+06	2.76983e+06	4.0087e+06	2.94561e+06	4.04443e+06	4.94179e+06	4.49256e+06	5.12619e+06	4.9296e+06	5.1118e+06	4.57386e+06	5.03284e+06	5.03317e+06	5.03977e+06
8.618_402.23809	Dehydrocholic acid	C24 H34 O5	402.238	POS	8.618	-0.00253743	-6.30824	68.3671	level2	mzCloud	C13154	NA	ST Sterol Lipids	ST0401 C24 bile acids, alcohols, and derivatives	ST04 Bile acids and derivatives	Sterol lipids[ST]	NA	NA	NA	1.83434e+06	1.72344e+06	2.43378e+06	2.65533e+06	2.04002e+06	1.7837e+06	1.8591e+06	2.03844e+06	1.62522e+06	1.76058e+06	2.32163e+06	1.83199e+06	1.87215e+06	1.73224e+06	2.01162e+06	2.15092e+06	1.96051e+06	1.76494e+06	1.93134e+06	2.64999e+06	1.80845e+06
8.623_256.24034	Ethyl myristate	C16 H32 O2	256.24	POS	8.623	0.000104849	0.409182	61.6207	level2	mzCloud	NA	HMDB0034153	Lipids and lipid-like molecules	Fatty acid esters	Fatty Acyls	Fatty acyls[FA]	NA	NA	NA	2.33824e+07	2.56955e+07	1.42192e+07	1.81365e+07	1.23298e+07	2.20909e+07	7.81229e+07	1.32643e+08	9.71963e+07	1.19835e+08	8.12799e+07	9.69607e+07	5.50872e+07	5.42058e+07	5.47059e+07	5.42542e+07	5.49285e+07	5.30584e+07	5.29847e+07	5.45415e+07	5.43656e+07
8.629_318.21914	Prostaglandin f2α 1-11-lactone	C20 H32 O4	318.219	NEG	8.629	-18.0109	-53567.3	79.7501	level2	mzCloud	NA	NA	NA	NA	NA	NA	NA	NA	NA	2.95587e+07	2.02197e+07	2.77164e+07	3.35429e+07	2.50158e+07	2.33315e+07	1.40385e+07	2.20654e+07	1.56867e+07	3.04577e+07	1.75425e+07	2.05085e+07	2.36283e+07	2.32032e+07	2.24109e+07	2.33063e+07	2.28852e+07	2.3222e+07	2.29062e+07	2.31213e+07	2.33508e+07
8.7_318.21912	(+/-)8-hepe	C20 H30 O3	318.219	NEG	8.7	-0.000372357	-1.17012	60.6291	level2	mzCloud	NA	NA	NA	NA	NA	NA	NA	NA	NA	3.00453e+06	1.99646e+06	2.10267e+06	3.14039e+06	2.29118e+06	2.07705e+06	1.87667e+06	2.17367e+06	1.99987e+06	2.63476e+06	1.76313e+06	2.49252e+06	2.20173e+06	2.27319e+06	2.63293e+06	2.1719e+06	2.22475e+06	2.2673e+06	2.2195e+06	2.61922e+06	2.59044e+06
8.705_294.21904	13(s)-hotre	C18 H30 O3	294.219	NEG	8.705	-0.000450294	-1.53047	87.4681	level2	mzCloud	C16316	NA	FA Fatty acyls	FA0200 Other Octadecanoids	FA02 Octadecanoids	Fatty acyls[FA]	Lipid metabolism	alpha-Linolenic acid metabolism	map00592 alpha-Linolenic acid metabolism;	6.87508e+06	4.96908e+06	6.14757e+06	7.71436e+06	6.17625e+06	5.91207e+06	4.52468e+06	6.08236e+06	4.82181e+06	8.87073e+06	5.28165e+06	5.23616e+06	5.60169e+06	5.53768e+06	5.97672e+06	5.87145e+06	5.98186e+06	5.60641e+06	6.04949e+06	6.12114e+06	5.93109e+06
8.753_318.21915	12-epileukotriene b4	C20 H32 O4	318.219	NEG	8.753	-18.0109	-53567.2	65.8288	level2	mzCloud	NA	NA	NA	NA	NA	NA	NA	NA	NA	2.58187e+06	2.40054e+06	2.34658e+06	2.68949e+06	2.72392e+06	2.45856e+06	1.97961e+06	2.26886e+06	1.76479e+06	2.72551e+06	1.98631e+06	2.75268e+06	2.48513e+06	2.56605e+06	2.25596e+06	2.48637e+06	2.53641e+06	2.57442e+06	2.48525e+06	2.2392e+06	2.34939e+06
8.755_294.21939	9-oxo-ode	C18 H30 O3	294.219	POS	8.755	-0.000108961	-0.370339	90.498	level2	mzCloud	C14766	HMDB0004669	Lipids and lipid-like molecules	Lineolic acids and derivatives	Fatty Acyls	Fatty acyls[FA]	Lipid metabolism	Linoleic acid metabolism	NA	3.24969e+07	2.51345e+07	2.68901e+07	4.64715e+07	3.49364e+07	2.68455e+07	1.85596e+07	3.9744e+07	2.54364e+07	4.05152e+07	2.19625e+07	1.72615e+07	2.66132e+07	2.40089e+07	2.5674e+07	3.6749e+07	2.44138e+07	2.34372e+07	2.40794e+07	2.30185e+07	2.31162e+07
8.762_352.22801	8-iso-15-keto-prostaglandin-f2β	C20 H32 O5	352.228	NEG	8.762	0.00303661	8.62124	61.4819	level2	mzCloud	NA	NA	NA	NA	NA	NA	NA	NA	NA	502341	550690	421355	454069	380728	513589	1.85703e+06	2.80677e+06	2.54865e+06	2.65326e+06	1.64533e+06	2.59029e+06	1.50474e+06	1.5337e+06	1.39568e+06	1.45667e+06	1.46153e+06	1.51169e+06	1.47742e+06	1.30184e+06	1.29928e+06
8.779_492.27268	Deoxycorticosterone 21-glucoside	C27 H40 O8	492.273	POS	8.779	0.000362191	0.735754	72.718	level2	mzCloud	NA	NA	NA	NA	NA	NA	NA	NA	NA	2.43179e+06	3.81137e+06	2.76978e+06	2.79693e+06	2.85787e+06	3.36921e+06	4.62574e+06	3.58899e+06	4.11151e+06	2.70794e+06	3.0005e+06	2.90424e+06	3.03627e+06	3.26176e+06	3.45385e+06	3.18926e+06	3.20365e+06	2.97526e+06	2.97494e+06	3.22676e+06	2.81678e+06
8.798_296.23474	(+/-)12(13)-dihome	C18 H34 O4	296.235	NEG	8.798	-18.011	-57314.9	96.163	level2	mzCloud	C14829	HMDB0004705	Lipids and lipid-like molecules	Fatty acids and conjugates	Fatty Acyls	Fatty acyls[FA]	Lipid metabolism	Linoleic acid metabolism	NA	3.29498e+07	2.00998e+07	3.12618e+07	3.38619e+07	2.80263e+07	2.14384e+07	1.82145e+07	2.79048e+07	1.97e+07	4.15121e+07	2.54258e+07	2.85968e+07	2.72039e+07	2.70645e+07	2.68406e+07	2.79543e+07	2.74879e+07	2.7139e+07	3.02304e+07	2.73869e+07	2.77525e+07
8.815_332.23506	U-44069	C21 H34 O4	332.235	POS	8.815	-18.0107	-51422.9	78.5445	level2	mzCloud	NA	NA	NA	NA	NA	NA	NA	NA	NA	8.87805e+06	2.51749e+07	1.97501e+07	1.13778e+07	1.89094e+07	3.13345e+07	1.87097e+07	1.26199e+07	1.53461e+07	1.47784e+07	1.12192e+07	1.14007e+07	1.87288e+07	1.25734e+07	1.77615e+07	1.22827e+07	1.81656e+07	1.27225e+07	1.24989e+07	1.20823e+07	1.18362e+07
8.888_302.22447	(+/-)11(12)-eet	C20 H32 O3	302.224	POS	8.888	-18.0107	-56242	90.5544	level2	mzCloud	NA	NA	NA	NA	NA	NA	NA	NA	NA	3.21332e+07	2.30273e+07	4.62415e+07	4.50593e+07	3.90771e+07	2.4028e+07	2.68143e+07	3.57773e+07	3.27752e+07	4.39832e+07	3.9202e+07	5.55061e+07	3.44499e+07	3.28626e+07	3.32727e+07	3.52908e+07	3.49181e+07	3.39089e+07	3.34116e+07	3.33824e+07	3.22958e+07
9.026_376.26131	2-(14,15-epoxyeicosatrienoyl) glycerol	C23 H38 O5	376.261	POS	9.026	-18.0106	-45680.7	91.164	level2	mzCloud	NA	HMDB0013651	Lipids and lipid-like molecules	Monoradylglycerols	Glycerolipids	Glycerolipids[GL]	NA	NA	NA	845698	717624	852084	1.10546e+06	960415	708726	874273	830495	667586	816746	931785	998090	959031	888706	971502	1.06952e+06	1.04864e+06	919196	937909	878363	811909
9.028_320.23270	(+)-aphidicolin	C20 H34 O4	320.233	POS	9.028	-18.013	-53254.2	64.7705	level2	mzCloud	NA	NA	NA	NA	NA	NA	NA	NA	NA	3.42977e+07	2.95945e+07	2.71094e+07	2.7161e+07	2.43423e+07	3.35307e+07	1.51222e+07	1.65659e+07	1.58084e+07	1.62297e+07	1.7336e+07	2.06923e+07	2.07154e+07	1.81142e+07	1.77179e+07	2.20776e+07	2.18832e+07	1.94859e+07	2.36663e+07	1.99416e+07	2.06202e+07
9.034_323.28234	Linoleoyl ethanolamide	C20 H37 N O2	323.282	POS	9.034	-9.27985e-05	-0.287051	63.6967	level2	mzCloud	NA	NA	NA	NA	NA	NA	NA	NA	NA	7.85568e+07	6.14941e+07	3.70673e+07	2.20224e+07	3.87591e+07	6.10726e+07	4.46282e+07	3.33009e+07	4.48351e+07	2.43807e+07	8.10298e+07	6.4976e+07	5.90846e+07	5.94621e+07	5.73643e+07	6.28349e+07	5.82786e+07	5.77945e+07	5.67821e+07	5.90165e+07	5.62477e+07
9.037_344.23504	Medroxyprogesterone	C22 H32 O3	344.235	POS	9.037	-0.000101146	-0.293829	81.6207	level2	mzCloud	C07119	HMDB0001939	Lipids and lipid-like molecules	Pregnane steroids	Steroids and steroid derivatives	Steroids and derivatives	NA	NA	NA	2.39498e+07	1.80536e+07	1.91699e+07	1.98212e+07	2.02665e+07	1.7256e+07	1.90079e+07	1.94822e+07	1.47884e+07	2.31174e+07	1.96326e+07	2.4212e+07	1.59917e+07	1.62407e+07	1.51159e+07	1.69237e+07	1.66454e+07	1.77845e+07	1.80115e+07	1.679e+07	1.81216e+07
9.04_307.28743	Oleoyl ethanolamide	C20 H39 N O2	307.287	POS	9.04	-18.0106	-55366.6	61.6255	level2	mzCloud	C20792	HMDB0002088	Organic nitrogen compounds	Amines	Organonitrogen compounds	Amines	NA	NA	NA	1.0615e+08	6.89167e+07	4.6553e+07	3.24638e+07	4.59783e+07	6.71554e+07	5.34075e+07	4.31334e+07	7.97536e+07	3.88457e+07	1.30657e+08	1.45464e+08	7.40649e+07	7.45794e+07	7.08326e+07	7.65244e+07	7.22229e+07	6.99975e+07	7.06273e+07	7.32385e+07	6.97238e+07
9.042_347.27991	O-arachidonoyl ethanolamine	C22 H37 N O2	347.28	POS	9.042	-0.00251737	-7.24878	76.3298	level2	mzCloud	NA	HMDB0013655	Lipids and lipid-like molecules	Fatty acid esters	Fatty Acyls	Fatty acyls[FA]	NA	NA	NA	3.16911e+07	2.17247e+07	1.55359e+07	1.06858e+07	1.53375e+07	2.23425e+07	1.73899e+07	1.21425e+07	2.21804e+07	1.0552e+07	3.78505e+07	3.84086e+07	1.98675e+07	1.92643e+07	1.88077e+07	2.09211e+07	1.92083e+07	2.03835e+07	2.17226e+07	2.14749e+07	2.0636e+07
9.191_306.21947	11β-hydroxyandrosterone	C19 H30 O3	306.219	POS	9.191	-2.1887e-05	-0.071475	61.2501	level2	mzCloud	C14606	HMDB0002984	Lipids and lipid-like molecules	Androstane steroids	Steroids and steroid derivatives	Steroids and derivatives	NA	NA	NA	1.20738e+08	1.4624e+08	1.72442e+08	2.27978e+08	2.08267e+08	1.78719e+08	1.36974e+08	1.33006e+08	1.41847e+08	1.60354e+08	2.20324e+08	1.23881e+08	1.29753e+08	1.28807e+08	1.34619e+08	1.1668e+08	1.3623e+08	1.18671e+08	1.41962e+08	1.23891e+08	1.24996e+08
9.292_320.23506	(+/-)11(12)-dihet	C20 H34 O4	320.235	POS	9.292	-18.0106	-53247.2	84.6157	level2	mzCloud	NA	NA	NA	NA	NA	NA	NA	NA	NA	2.1997e+07	3.43465e+07	4.26987e+07	4.72323e+07	4.94771e+07	4.2298e+07	2.40248e+07	3.25602e+07	3.23429e+07	2.58278e+07	2.44601e+07	3.3664e+07	3.6504e+07	3.69392e+07	3.54304e+07	3.43506e+07	3.27059e+07	3.20734e+07	3.52487e+07	3.16808e+07	3.01896e+07
9.38_346.25081	Ciprostene	C22 H36 O4	346.251	POS	9.38	-18.0106	-49444	62.3034	level2	mzCloud	NA	NA	NA	NA	NA	NA	NA	NA	NA	1.66345e+06	2.55295e+06	1.36073e+06	878533	2.55052e+06	668891	1.02857e+06	1.45549e+06	1.53454e+06	1.46937e+06	886778	1.47367e+06	1.23931e+06	1.39044e+06	1.42761e+06	912016	1.39528e+06	1.28198e+06	668368	952068	1.27198e+06
9.459_272.23482	16-hydroxyhexadecanoic acid	C16 H32 O3	272.235	NEG	9.459	-0.000327813	-1.20415	84.9899	level2	mzCloud	C18218	HMDB0006294	Lipids and lipid-like molecules	Fatty acids and conjugates	Fatty Acyls	Fatty acyls[FA]	Lipid metabolism	Cutin, suberine and wax biosynthesis	map01100 Metabolic pathways;	6.35489e+07	5.75974e+07	6.76308e+07	5.59474e+07	8.51293e+07	7.55434e+07	4.00019e+07	4.06021e+07	4.5049e+07	3.91308e+07	4.53991e+07	4.58961e+07	6.62553e+07	6.84715e+07	6.38893e+07	6.59449e+07	6.30627e+07	6.25358e+07	6.33934e+07	6.30989e+07	6.12066e+07
9.463_453.28493	Glycerophospho-n-palmitoyl ethanolamine	C21 H44 N O7 P	453.285	NEG	9.463	-0.000611305	-1.34861	78.4681	level2	mzCloud	NA	NA	NA	NA	NA	NA	NA	NA	NA	966175	1.07752e+06	1.56748e+06	1.51871e+06	1.74442e+06	1.30811e+06	594643	823435	1.22114e+06	559914	1.21248e+06	1.26958e+06	1.60732e+06	1.61867e+06	1.57558e+06	1.64314e+06	1.55511e+06	1.45326e+06	1.50808e+06	1.44006e+06	1.46959e+06
9.47_152.12031	Citral	C10 H16 O	152.12	POS	9.47	0.000197701	1.29964	72.4056	level2	mzCloud	C01499	HMDB0035078	Lipids and lipid-like molecules	Monoterpenoids	Prenol lipids	Terpenoids	Metabolism of terpenoids and polyketides	Geraniol degradation	map01110 Biosynthesis of secondary metabolites; map01130 Biosynthesis of antibiotics;	1.48075e+07	1.33141e+07	1.22112e+07	1.45438e+07	1.48367e+07	1.81353e+07	1.18835e+07	1.35767e+07	1.32028e+07	9.81324e+06	1.4287e+07	1.35198e+07	2.00701e+07	1.89084e+07	1.80527e+07	1.99705e+07	1.85576e+07	1.76634e+07	1.81764e+07	1.88741e+07	1.82548e+07
9.61_302.22452	19(r)-hete	C20 H32 O3	302.225	POS	9.61	-18.0106	-56241.9	91.4315	level2	mzCloud	C14749	HMDB0011136	Lipids and lipid-like molecules	Eicosanoids	Fatty Acyls	Fatty acyls[FA]	Lipid metabolism	Arachidonic acid metabolism	map00590 Arachidonic acid metabolism; map01100 Metabolic pathways;	2.04947e+07	1.69886e+07	2.12612e+07	1.81195e+07	2.20107e+07	1.91849e+07	1.80833e+07	2.02698e+07	2.0265e+07	1.69498e+07	1.99276e+07	2.19098e+07	1.72486e+07	1.85956e+07	1.79693e+07	1.83953e+07	1.81591e+07	1.85309e+07	1.93015e+07	1.81902e+07	2.01925e+07
9.65_228.20874	Myristic acid	C14 H28 O2	228.209	NEG	9.65	-0.000194354	-0.851651	90.6268	level2	mzCloud	C06424	HMDB0000806	Lipids and lipid-like molecules	Fatty acids and conjugates	Fatty Acyls	Fatty acyls[FA]	Lipid metabolism	Fatty acid biosynthesis	map00061 Fatty acid biosynthesis; map01100 Metabolic pathways;	1.23389e+07	9.17749e+06	9.49758e+06	7.74589e+06	1.161e+07	1.08754e+07	1.02955e+07	1.14571e+07	1.12064e+07	1.1175e+07	1.22487e+07	1.32176e+07	1.05323e+07	1.0304e+07	1.03777e+07	1.01338e+07	1.13575e+07	1.04967e+07	1.07872e+07	1.06173e+07	1.01073e+07
9.671_281.27160	Oleamide	C18 H35 N O	281.272	POS	9.671	-0.000266343	-0.946924	97.6509	level2	mzCloud	C19670	HMDB0002117	Lipids and lipid-like molecules	Fatty amides	Fatty Acyls	Fatty acyls[FA]	NA	NA	NA	7.9798e+09	7.14435e+09	7.11418e+09	7.19201e+09	8.19825e+09	8.58284e+09	6.69681e+09	7.25131e+09	6.49549e+09	5.9298e+09	6.53022e+09	7.5744e+09	9.58571e+09	9.60322e+09	9.82137e+09	9.75125e+09	9.79658e+09	9.84208e+09	9.8098e+09	9.91779e+09	9.39755e+09
9.684_328.23985	Docosahexaenoic acid	C22 H32 O2	328.24	POS	9.684	-0.000381336	-1.16176	97.8614	level2	mzCloud	C06429	HMDB0002183	Lipids and lipid-like molecules	Fatty acids and conjugates	Fatty Acyls	Fatty acyls[FA]	Lipid metabolism	Biosynthesis of unsaturated fatty acids	map01040 Biosynthesis of unsaturated fatty acids;	6.23479e+08	5.51105e+08	6.5317e+08	5.3477e+08	5.76972e+08	3.9872e+08	6.9461e+08	5.88808e+08	6.72896e+08	7.55822e+08	7.24066e+08	6.10701e+08	3.78305e+08	3.91413e+08	4.02292e+08	3.95504e+08	3.92968e+08	3.82284e+08	3.71695e+08	3.93134e+08	3.78079e+08
9.75_378.27440	2-arachidonoyl glycerol	C23 H38 O4	378.274	POS	9.75	-0.00260909	-6.89731	64.1914	level2	mzCloud	C13856	HMDB0004666	Lipids and lipid-like molecules	NA	Endocannabinoids	Glycerolipids[GL]	NA	NA	NA	1.17091e+07	1.24109e+07	1.36052e+07	1.57376e+07	1.41308e+07	1.90081e+07	1.03683e+07	1.11836e+07	1.03347e+07	9.15239e+06	1.10655e+07	1.09664e+07	1.60843e+07	1.72836e+07	1.59762e+07	1.58551e+07	1.73508e+07	1.68207e+07	1.83359e+07	1.6815e+07	1.56919e+07
9.77_254.22417	Palmitoleic acid	C16 H30 O2	254.224	NEG	9.77	-0.000407478	-1.60283	83.1762	level2	mzCloud	C08362	HMDB0003229	Lipids and lipid-like molecules	Fatty acids and conjugates	Fatty Acyls	Fatty acyls[FA]	Lipid metabolism	Fatty acid biosynthesis	map00061 Fatty acid biosynthesis;	9.29328e+07	6.91707e+07	6.71669e+07	6.309e+07	7.77087e+07	7.67074e+07	7.69632e+07	8.79485e+07	8.17793e+07	8.2835e+07	8.72936e+07	8.21026e+07	8.30101e+07	8.34021e+07	8.20087e+07	8.61104e+07	8.19795e+07	8.58256e+07	8.63692e+07	8.22456e+07	8.45728e+07
9.889_242.22430	Pentadecanoic acid	C15 H30 O2	242.224	NEG	9.889	-0.000279378	-1.15338	89.71	level2	mzCloud	C16537	HMDB0000826	Lipids and lipid-like molecules	Fatty acids and conjugates	Fatty Acyls	Fatty acyls[FA]	NA	NA	NA	1.67877e+06	1.61262e+06	1.33444e+06	1.1505e+06	1.6139e+06	1.84831e+06	1.39384e+06	1.43031e+06	1.20225e+06	1.1155e+06	1.17255e+06	1.30838e+06	1.74456e+06	1.5804e+06	1.61575e+06	1.69007e+06	1.74767e+06	1.69826e+06	1.68466e+06	1.74995e+06	1.78154e+06
9.929_280.23979	Linoleic acid	C18 H32 O2	280.24	NEG	9.929	-0.000435294	-1.55329	91.696	level2	mzCloud	C01595	HMDB0000673	Lipids and lipid-like molecules	Lineolic acids and derivatives	Fatty Acyls	Fatty acyls[FA]	Lipid metabolism	Linoleic acid metabolism	map01040 Biosynthesis of unsaturated fatty acids; map01100 Metabolic pathways;	3.57911e+07	3.78661e+07	4.15351e+07	2.81176e+07	3.61871e+07	4.17988e+07	4.20202e+07	4.78007e+07	4.46847e+07	3.29774e+07	3.57357e+07	4.77815e+07	5.14117e+07	3.58425e+07	5.16636e+07	5.21308e+07	3.7228e+07	3.7609e+07	3.72079e+07	5.22096e+07	5.08353e+07
0.571_141.09049	L-histidinol	C6 H11 N3 O	141.09	POS	0.571	0.000274017	1.94214	12.1378	level3	BMDB	C00860	HMDB0003431	Organic nitrogen compounds	Amines	Organonitrogen compounds	Amines	Amino acid metabolism	Histidine metabolism	map00340 Histidine metabolism; map01100 Metabolic pathways; map01110 Biosynthesis of secondary metabolites; map01230 Biosynthesis of amino acids;	4.64999e+06	5.09823e+06	4.56161e+06	4.82293e+06	3.83427e+06	4.85964e+06	5.56933e+06	4.87537e+06	4.65275e+06	4.89746e+06	4.07913e+06	4.92061e+06	4.84342e+06	4.53042e+06	4.8542e+06	4.68686e+06	4.5189e+06	4.99762e+06	4.47662e+06	4.46501e+06	4.4455e+06
0.617_172.08477	Ll-2,6-diaminoheptanedioate	C7 H14 N2 O4	172.085	POS	0.617	-18.0106	-94745	48.0982	level3	BMDB	C00666	HMDB0001370	Organic acids and derivatives	Amino acids, peptides, and analogues	Carboxylic acids and derivatives	Amino acids, peptides, and analogues	Amino acid metabolism	Lysine biosynthesis	map00300 Lysine biosynthesis; map01100 Metabolic pathways; map01110 Biosynthesis of secondary metabolites; map01130 Biosynthesis of antibiotics; map01230 Biosynthesis of amino acids;	7.69408e+06	8.15906e+06	8.07953e+06	7.76405e+06	8.67404e+06	9.14874e+06	9.8406e+06	7.91299e+06	7.64602e+06	6.8438e+06	8.68453e+06	7.09225e+06	7.74024e+06	7.56617e+06	7.66995e+06	7.40678e+06	7.90643e+06	7.83016e+06	7.58079e+06	7.44621e+06	7.2509e+06
0.622_194.04228	D-ribose-1-phosphate	C5 H11 O8 P	194.042	NEG	0.622	-35.9769	-156408	37.4481	level3	mzCloud	C00620	HMDB0001489	Organic oxygen compounds	Carbohydrates and carbohydrate conjugates	Organooxygen compounds	Carbohydrates	Carbohydrate metabolism	Pentose phosphate pathway	map00030 Pentose phosphate pathway; map00230 Purine metabolism; map01100 Metabolic pathways;	2.08192e+07	1.86986e+07	2.05149e+07	2.43612e+07	2.0553e+07	2.05056e+07	1.84555e+07	1.6153e+07	1.45654e+07	1.66979e+07	1.55028e+07	1.75025e+07	1.60463e+07	1.86276e+07	1.88108e+07	1.84622e+07	1.81103e+07	1.81418e+07	1.86475e+07	1.91098e+07	1.87311e+07
0.627_192.06307	D-(-)-quinic acid	C7 H12 O6	192.063	NEG	0.627	-0.000317296	-1.65204	58.9001	level3	mzCloud	C00296	HMDB0003072	Organic oxygen compounds	Alcohols and polyols	Organooxygen compounds	Alcohols	Amino acid metabolism	Phenylalanine, tyrosine and tryptophan biosynthesis	map00400 Phenylalanine, tyrosine and tryptophan biosynthesis; map01100 Metabolic pathways;	8.13888e+06	7.97641e+06	8.40117e+06	6.91039e+06	8.2746e+06	9.49233e+06	6.92042e+06	7.27115e+06	6.49947e+06	8.09028e+06	8.63813e+06	7.17643e+06	7.07233e+06	8.19449e+06	6.94244e+06	6.41278e+06	7.74964e+06	8.00601e+06	8.46996e+06	6.13391e+06	7.46968e+06
0.63_259.18919	Trans-4-phenyl-4-piperidinocyclohexanol	C17 H25 N O	259.189	POS	0.63	-0.00442087	-17.0563	32.9884	level3	mzCloud	NA	NA	NA	NA	NA	NA	NA	NA	NA	2.11074e+07	2.98655e+07	2.15779e+07	1.95775e+07	1.83754e+07	1.51872e+07	3.99774e+07	2.95867e+07	2.77764e+07	2.64238e+07	2.50213e+07	2.33948e+07	2.56345e+07	2.62258e+07	2.6043e+07	2.75325e+07	3.08742e+07	3.04207e+07	2.64339e+07	2.4791e+07	2.6155e+07
0.632_90.03165	Dl-lactic acid	C3 H6 O3	90.0316	NEG	0.632	-4.39413e-05	-0.488065	37.5943	level3	mzCloud	C01432	HMDB0144295	Organic acids and derivatives	Alpha hydroxy acids and derivatives	Hydroxy acids and derivatives	Organic acids	NA	NA	NA	3.70018e+08	3.74315e+08	3.53429e+08	3.91822e+08	3.95571e+08	3.45959e+08	3.40055e+08	2.62606e+08	2.56331e+08	3.13004e+08	3.34391e+08	2.75885e+08	3.24784e+08	3.09489e+08	3.25601e+08	3.20147e+08	3.00212e+08	3.28309e+08	3.36574e+08	3.2167e+08	3.21787e+08
0.636_217.03515	2-hydroxyhippuric acid	C9 H9 N O4	217.035	POS	0.636	21.982	112697	38.2107	level3	mzCloud	C07588	HMDB0000840	Benzenoids	Benzoic acids and derivatives	Benzene and substituted derivatives	Benzene and derivatives	NA	NA	NA	7.01444e+07	8.1558e+07	9.19142e+07	8.7403e+07	9.51079e+07	7.68199e+07	5.53662e+07	4.94433e+07	5.66288e+07	6.36947e+07	9.53614e+07	6.67111e+07	7.50858e+07	7.56693e+07	7.52148e+07	7.40957e+07	7.77405e+07	7.57351e+07	7.77441e+07	7.44553e+07	7.625e+07
0.637_178.04758	L-gulonolactone	C6 H10 O6	178.048	NEG	0.637	-0.000156006	-0.876203	16.8821	level3	BMDB	C01040	HMDB0003466	Organoheterocyclic compounds	Gamma butyrolactones	Lactones	Organoheterocyclic compounds	Carbohydrate metabolism	Ascorbate and aldarate metabolism	map00053 Ascorbate and aldarate metabolism; map01100 Metabolic pathways;	1.93562e+07	2.00126e+07	2.24357e+07	2.25799e+07	2.45662e+07	2.12098e+07	1.78903e+07	1.75311e+07	1.85606e+07	1.75655e+07	1.81305e+07	1.96436e+07	1.93248e+07	1.92376e+07	1.93764e+07	1.91746e+07	2.01541e+07	2.01388e+07	2.04452e+07	2.01284e+07	2.00112e+07
0.648_149.06889	Glutaric acid	C5 H8 O4	149.069	POS	0.648	17.0266	128948	49.4745	level3	BMDB	C00489	HMDB0000661	Organic acids and derivatives	Dicarboxylic acids and derivatives	Carboxylic acids and derivatives	Organic acids	Lipid metabolism	Fatty acid degradation	map00071 Fatty acid degradation; map00310 Lysine degradation; map01100 Metabolic pathways;	1.42773e+07	1.33866e+07	1.53533e+07	1.27971e+07	1.336e+07	1.49141e+07	9.87734e+06	8.70456e+06	9.68594e+06	9.10616e+06	1.57513e+07	9.00102e+06	1.29071e+07	1.23403e+07	1.32047e+07	1.28727e+07	1.23101e+07	1.3149e+07	1.23976e+07	1.10107e+07	1.17573e+07
0.652_164.05062	3-coumaric acid	C9 H8 O3	164.051	NEG	0.652	0.00327857	19.9855	37.6098	level3	mzCloud	C12621	HMDB0001713	Phenylpropanoids and polyketides	Hydroxycinnamic acids and derivatives	Cinnamic acids and derivatives	Polyketides[PK]	Amino acid metabolism	Phenylalanine metabolism	map00360 Phenylalanine metabolism; map01100 Metabolic pathways;	4.35269e+07	5.09012e+07	5.17967e+07	5.01882e+07	4.79463e+07	4.91401e+07	5.69081e+07	5.07111e+07	5.17652e+07	4.80007e+07	5.17361e+07	5.50603e+07	4.74455e+07	4.82372e+07	4.79393e+07	4.62926e+07	4.985e+07	5.08221e+07	4.89786e+07	5.08229e+07	5.01275e+07
0.663_174.05260	Shikimate	C7 H10 O5	174.053	NEG	0.663	-0.000221782	-1.27422	22.7433	level3	BMDB	C00493	HMDB0003070	Organic oxygen compounds	Alcohols and polyols	Organooxygen compounds	Alcohols	Amino acid metabolism	Phenylalanine, tyrosine and tryptophan biosynthesis	map00400 Phenylalanine, tyrosine and tryptophan biosynthesis; map01100 Metabolic pathways; map01110 Biosynthesis of secondary metabolites; map01130 Biosynthesis of antibiotics; map01230 Biosynthesis of amino acids;	2.30467e+06	2.10382e+06	2.64145e+06	1.39542e+06	1.53535e+06	1.74347e+06	1.67889e+06	973223	1.07659e+06	2.55699e+06	3.93408e+06	1.15661e+06	2.32309e+06	1.51147e+06	1.54307e+06	1.71885e+06	1.44866e+06	1.27945e+06	1.25078e+06	1.75183e+06	1.71088e+06
0.665_146.06912	D-(-)-glutamine	C5 H10 N2 O3	146.069	POS	0.665	-1.78326e-05	-0.122083	54.8722	level3	mzCloud	C00819	HMDB0003423	Organic acids and derivatives	Amino acids, peptides, and analogues	Carboxylic acids and derivatives	Amino acids, peptides, and analogues	Metabolism of other amino acids	D-Glutamine and D-glutamate metabolism	map01100 Metabolic pathways;	6.86782e+07	9.5057e+07	9.72201e+07	8.55109e+07	9.55164e+07	8.95161e+07	9.81853e+07	8.09352e+07	8.7371e+07	7.86595e+07	7.293e+07	1.00562e+08	8.11668e+07	8.25826e+07	8.38722e+07	7.80023e+07	8.58549e+07	8.6946e+07	8.24593e+07	8.8366e+07	8.47858e+07
0.679_163.08440	4-acetamidobutanoate	C6 H11 N O3	163.084	POS	0.679	18.0105	124147	43.2157	level3	BMDB	C02946	HMDB0003681	Organic acids and derivatives	Amino acids, peptides, and analogues	Carboxylic acids and derivatives	Amino acids, peptides, and analogues	Amino acid metabolism	Arginine and proline metabolism	map00330 Arginine and proline metabolism; map01100 Metabolic pathways;	2.70839e+06	4.6114e+06	3.51761e+06	5.41218e+06	5.06482e+06	3.86907e+06	3.76026e+06	4.67972e+06	3.96714e+06	3.03896e+06	3.6455e+06	4.10869e+06	4.58059e+06	3.49303e+06	5.07414e+06	3.6104e+06	3.82056e+06	4.0442e+06	2.95503e+06	2.97185e+06	5.20389e+06
0.68_100.01599	Oxoglutaric acid	C5 H6 O5	100.016	NEG	0.68	-46.0055	-315060	54.439	level3	BMDB	C00026	HMDB0000208	Organic acids and derivatives	Gamma-keto acids and derivatives	Keto acids and derivatives	Organic acids	Carbohydrate metabolism	Citrate cycle (TCA cycle)	map00020 Citrate cycle (TCA cycle); map00040 Pentose and glucuronate interconversions; map00053 Ascorbate and aldarate metabolism; map00220 Arginine biosynthesis; map00250 Alanine, aspartate and glutamate metabolism; map00300 Lysine biosynthesis; map00310 Lysine degradation; map00340 Histidine metabolism; map00430 Taurine and hypotaurine metabolism; map00630 Glyoxylate and dicarboxylate metabolis…	2.3663e+06	3.41189e+06	4.06161e+06	3.95591e+06	3.38575e+06	2.97911e+06	5.5415e+06	3.79652e+06	4.41024e+06	4.32381e+06	3.38312e+06	4.11164e+06	3.53385e+06	3.69088e+06	3.46412e+06	3.50274e+06	3.84684e+06	3.77143e+06	3.6106e+06	3.51964e+06	3.32129e+06
0.68_173.01475	Aniline-2-sulfonate	C6 H7 N O3 S	173.015	POS	0.68	8.81057e-05	0.509238	6.40048	level3	BMDB	C06333	NA	NA	NA	NA	NA	Xenobiotics biodegradation and metabolism	Benzoate degradation	NA	2.53706e+07	3.22021e+07	3.10138e+07	2.97835e+07	2.51952e+07	3.18126e+07	5.30592e+07	3.10868e+07	2.89751e+07	3.24648e+07	3.60504e+07	3.09051e+07	2.70824e+07	3.08007e+07	3.08866e+07	2.91407e+07	2.76099e+07	2.62873e+07	2.46175e+07	3.15348e+07	3.40124e+07
0.68_251.10054	5'-deoxyadenosine	C10 H13 N5 O3	251.101	POS	0.68	-0.00130049	-5.17915	2.51708	level3	BMDB	C05198	HMDB0001983	Nucleosides, nucleotides, and analogues	NA	5'-deoxyribonucleosides	Nucleic acids and analogues	NA	NA	NA	4.4952e+07	4.75495e+07	5.62654e+07	3.91675e+07	5.61271e+07	5.17703e+07	5.01371e+07	3.6686e+07	5.40292e+07	3.53655e+07	9.02863e+07	4.3143e+07	4.62419e+07	4.00692e+07	4.2329e+07	4.17262e+07	5.08409e+07	4.72215e+07	4.91895e+07	1.80478e+07	4.26292e+07
0.68_263.09995	N-acetylneuraminate	C11 H19 N O9	263.1	NEG	0.68	-46.006	-148836	15.9997	level3	BMDB	C00270	HMDB0000230	Organic oxygen compounds	Carbohydrates and carbohydrate conjugates	Organooxygen compounds	Carbohydrates	Carbohydrate metabolism	Amino sugar and nucleotide sugar metabolism	map00520 Amino sugar and nucleotide sugar metabolism; map01100 Metabolic pathways;	3.85355e+06	4.86026e+06	6.47518e+06	4.16969e+06	5.15677e+06	6.00402e+06	2.64964e+06	2.83755e+06	3.25273e+06	2.83111e+06	3.14834e+06	3.17534e+06	3.80431e+06	3.8019e+06	3.81758e+06	3.61601e+06	4.82416e+06	4.54235e+06	4.81673e+06	3.90541e+06	4.28242e+06
0.683_145.11020	Acetylcholine	C7 H15 N O2	145.11	POS	0.683	-7.81534e-05	-0.538579	32.3202	level3	mzCloud	C01996	HMDB0000895	Organic nitrogen compounds	Quaternary ammonium salts	Organonitrogen compounds	Organic nitrogen compounds	Lipid metabolism	Glycerophospholipid metabolism	map00564 Glycerophospholipid metabolism;	8.50343e+06	1.50167e+07	1.24379e+07	1.28194e+07	1.47662e+07	1.64889e+07	1.15326e+07	1.04037e+07	1.16576e+07	9.81997e+06	1.07985e+07	1.13848e+07	1.19163e+07	1.2162e+07	1.15973e+07	1.16347e+07	1.22329e+07	1.23226e+07	1.32899e+07	1.15515e+07	1.11768e+07
0.692_161.06884	3-hydroxy-3-methylglutaric acid	C6 H10 O5	161.069	POS	0.692	-0.983981	-6071.98	41.0663	level3	BMDB	C03761	HMDB0000355	Lipids and lipid-like molecules	Fatty acids and conjugates	Fatty Acyls	Fatty acyls[FA]	NA	NA	NA	8.25342e+07	6.97309e+07	2.4353e+07	9.20137e+07	1.09864e+08	1.94278e+07	4.80109e+07	6.87706e+07	7.9608e+07	5.45135e+07	4.85083e+07	8.44528e+07	8.75121e+07	6.00801e+07	5.68802e+07	6.16735e+07	8.24362e+07	1.13642e+08	6.68367e+07	8.42747e+07	6.86797e+07
0.692_284.07491	Xanthosine	C10 H12 N4 O6	284.075	NEG	0.692	-0.00077836	-2.73997	42.3317	level3	mzCloud	C01762	HMDB0000299	Nucleosides, nucleotides, and analogues	NA	Purine nucleosides	Purines and derivatives	Nucleotide metabolism	Purine metabolism	map00230 Purine metabolism; map00232 Caffeine metabolism; map01100 Metabolic pathways; map01110 Biosynthesis of secondary metabolites; map02010 ABC transporters;	1.18184e+06	1.40073e+06	1.38077e+06	1.3307e+06	1.45214e+06	1.80653e+06	1.51604e+06	1.23227e+06	1.34582e+06	1.60299e+06	2.1235e+06	1.56005e+06	1.43054e+06	1.33532e+06	1.27937e+06	1.15315e+06	1.43951e+06	1.45755e+06	1.49877e+06	1.65969e+06	1.3319e+06
0.693_172.03494	D-xylose	C5 H10 O5	172.035	POS	0.693	21.9821	146496	52.4653	level3	BMDB	C00181	HMDB0000098	Organic oxygen compounds	Carbohydrates and carbohydrate conjugates	Organooxygen compounds	Carbohydrates	Carbohydrate metabolism	Pentose and glucuronate interconversions	map00040 Pentose and glucuronate interconversions; map00520 Amino sugar and nucleotide sugar metabolism; map01100 Metabolic pathways; map02010 ABC transporters;	7.06586e+07	5.48873e+07	3.50783e+07	8.17367e+07	5.89976e+07	6.12889e+07	8.08326e+07	7.48874e+07	7.45738e+07	5.0369e+07	6.38744e+07	7.42421e+07	6.43011e+07	6.40949e+07	6.87278e+07	8.97552e+07	6.58672e+07	6.80554e+07	8.03532e+07	6.98954e+07	6.58194e+07
0.697_195.05321	Α-hydroxyhippuric acid	C9 H9 N O4	195.053	POS	0.697	5.41469e-05	0.277601	45.4911	level3	mzCloud	NA	HMDB0002404	Benzenoids	Benzoic acids and derivatives	Benzene and substituted derivatives	Benzene and derivatives	NA	NA	NA	1.35299e+08	1.77801e+08	2.14856e+08	1.28336e+08	2.15462e+08	1.68547e+08	2.03193e+08	2.06553e+08	1.88569e+08	1.95455e+08	1.98862e+08	2.13021e+08	1.69059e+08	1.71545e+08	1.6093e+08	1.74804e+08	1.57212e+08	1.73455e+08	1.83735e+08	1.74113e+08	1.73778e+08
0.697_259.04547	D-glucosamine 6-phosphate	C6 H14 N O8 P	259.045	POS	0.697	-0.00023749	-0.916789	2.62812	level3	BMDB	C00352	HMDB0001254	Organic oxygen compounds	Carbohydrates and carbohydrate conjugates	Organooxygen compounds	Carbohydrates	Amino acid metabolism	Alanine, aspartate and glutamate metabolism	map00250 Alanine, aspartate and glutamate metabolism; map00520 Amino sugar and nucleotide sugar metabolism; map01100 Metabolic pathways; map01130 Biosynthesis of antibiotics;	3.76048e+06	6.70584e+06	4.91735e+06	4.64656e+06	7.24526e+06	1.24224e+07	6.23416e+06	7.95243e+06	9.10289e+06	8.19885e+06	5.74046e+06	8.05739e+06	6.3227e+06	6.34103e+06	4.71582e+06	4.67571e+06	6.37149e+06	6.39281e+06	4.40323e+06	9.99838e+06	9.01881e+06
0.697_281.11066	2'-o-methyladenosine	C11 H15 N5 O4	281.111	POS	0.697	-0.00174754	-6.2165	50.3295	level3	mzCloud	NA	NA	NA	NA	NA	NA	NA	NA	NA	2.62187e+08	3.32849e+08	3.67982e+08	3.81465e+08	3.81428e+08	3.09586e+08	3.25941e+08	3.36503e+08	3.60626e+08	3.42489e+08	3.25811e+08	4.25651e+08	3.24108e+08	3.09691e+08	3.05878e+08	3.18887e+08	2.92341e+08	2.67141e+08	3.42973e+08	3.1515e+08	3.10616e+08
0.702_254.11213	Υ-l-glutamyl-l-glutamic acid	C10 H16 N2 O7	254.112	POS	0.702	-21.9836	-79623.2	30.669	level3	mzCloud	C05282	HMDB0011737	Organic acids and derivatives	Amino acids, peptides, and analogues	Carboxylic acids and derivatives	Amino acids, peptides, and analogues	NA	NA	NA	1.52744e+07	2.2442e+07	1.88595e+07	1.90563e+07	1.81153e+07	2.06919e+07	1.42307e+07	1.18772e+07	1.3325e+07	1.0498e+07	1.04322e+07	1.4939e+07	1.44675e+07	1.69372e+07	1.33023e+07	1.53445e+07	1.4775e+07	1.5358e+07	1.66083e+07	1.48535e+07	1.49496e+07
0.703_114.07926	1-nitrosopiperidine (npip)	C5 H10 N2 O	114.079	POS	0.703	-5.55193e-05	-0.486673	44.4044	level3	mzCloud	C19284	NA	NA	NA	NA	NA	NA	NA	NA	3.74004e+06	5.54458e+06	5.02684e+06	4.50485e+06	6.2686e+06	4.72429e+06	7.52234e+06	6.12284e+06	8.92281e+06	8.30484e+06	9.5694e+06	9.03012e+06	6.94045e+06	7.16645e+06	5.58991e+06	6.16077e+06	6.61008e+06	7.27486e+06	6.73244e+06	5.29245e+06	6.51897e+06
0.704_174.10030	N-acetylornithine	C7 H14 N2 O3	174.1	POS	0.704	-0.000139991	-0.804082	32.9976	level3	mzCloud	NA	NA	NA	NA	NA	NA	NA	NA	NA	2.95973e+06	1.06352e+07	1.10228e+07	1.18872e+07	1.04163e+07	1.23582e+07	1.31282e+07	1.18679e+07	9.92472e+06	1.07063e+07	7.91731e+06	1.22479e+07	1.08568e+07	9.12646e+06	9.43567e+06	1.10149e+07	7.72865e+06	1.08954e+07	8.63231e+06	1.12283e+07	1.05615e+07
0.704_221.08944	N-acetyl-d-mannosamine	C8 H15 N O6	221.089	NEG	0.704	-0.000496245	-2.24454	68.1105	level3	BMDB	C00645	HMDB0001129	Organic oxygen compounds	Carbohydrates and carbohydrate conjugates	Organooxygen compounds	Carbohydrates	Carbohydrate metabolism	Amino sugar and nucleotide sugar metabolism	map00520 Amino sugar and nucleotide sugar metabolism; map01100 Metabolic pathways;	1.02105e+08	8.65848e+07	8.32069e+07	8.34994e+07	7.6397e+07	8.70809e+07	1.03238e+08	1.09577e+08	9.69534e+07	1.03683e+08	1.05119e+08	9.44431e+07	9.40229e+07	8.92292e+07	9.24628e+07	9.91609e+07	9.12873e+07	9.41964e+07	9.34878e+07	9.33425e+07	9.34898e+07
0.71_134.05798	Xylitol	C5 H12 O5	134.058	POS	0.71	-18.0105	-118437	19.0578	level3	BMDB	C00379	HMDB0002917	Organic oxygen compounds	Carbohydrates and carbohydrate conjugates	Organooxygen compounds	Carbohydrates	Carbohydrate metabolism	Pentose and glucuronate interconversions	map00040 Pentose and glucuronate interconversions; map01100 Metabolic pathways; map02010 ABC transporters;	3.4699e+06	2.20332e+06	3.15662e+06	3.86432e+06	2.84197e+06	2.80071e+06	3.66598e+06	2.60485e+06	3.31282e+06	2.69183e+06	3.19502e+06	2.70486e+06	2.79392e+06	3.16287e+06	2.94507e+06	2.21108e+06	2.28322e+06	2.3673e+06	3.31078e+06	2.94519e+06	2.85978e+06
0.715_190.02432	Sn-glycerol 3-phosphate	C3 H9 O6 P	190.024	POS	0.715	18.0106	104705	50.7421	level3	BMDB	C00093	HMDB0000126	Lipids and lipid-like molecules	Glycerophosphates	Glycerophospholipids	Glycerophospholipids[GP]	Lipid metabolism	Glycerolipid metabolism	map00561 Glycerolipid metabolism; map00564 Glycerophospholipid metabolism; map01100 Metabolic pathways; map01110 Biosynthesis of secondary metabolites; map02010 ABC transporters;	3.74082e+06	4.19219e+06	3.67842e+06	4.28564e+06	3.11559e+06	4.25614e+06	6.57957e+06	3.96991e+06	6.2955e+06	6.00748e+06	7.64072e+06	5.87709e+06	5.56239e+06	5.09465e+06	5.04613e+06	3.79758e+06	3.92945e+06	5.53656e+06	4.32604e+06	4.91191e+06	3.95543e+06
0.746_116.04758	Deoxyribose	C5 H10 O4	116.048	POS	0.746	-18.0103	-134347	36.4928	level3	BMDB	C01801	HMDB0003224	Organic oxygen compounds	Carbohydrates and carbohydrate conjugates	Organooxygen compounds	Carbohydrates	Carbohydrate metabolism	Pentose phosphate pathway	map00030 Pentose phosphate pathway; map01100 Metabolic pathways;	1.3232e+08	1.26494e+08	1.4417e+08	1.22422e+08	1.25043e+08	1.31991e+08	1.6786e+08	1.22909e+08	1.5797e+08	1.26714e+08	1.20231e+08	1.4397e+08	1.24181e+08	1.23388e+08	1.32514e+08	1.39514e+08	1.20157e+08	1.16877e+08	1.15269e+08	1.37636e+08	1.23685e+08
0.788_219.07446	O-succinyl-l-homoserine	C8 H13 N O6	219.074	POS	0.788	0.000170575	0.778619	15.8892	level3	BMDB	C01118	NA	NA	NA	NA	NA	Amino acid metabolism	Cysteine and methionine metabolism	map00270 Cysteine and methionine metabolism; map00920 Sulfur metabolism; map01100 Metabolic pathways; map01110 Biosynthesis of secondary metabolites; map01230 Biosynthesis of amino acids;	2.8149e+08	3.22921e+08	3.01487e+08	2.88758e+08	2.93429e+08	2.50947e+08	2.72644e+08	2.57717e+08	2.97149e+08	2.5962e+08	2.79552e+08	3.22284e+08	2.89477e+08	2.90479e+08	2.85683e+08	2.90169e+08	2.79806e+08	2.85122e+08	2.74064e+08	2.75696e+08	2.73707e+08
0.807_165.04625	Methionine sulfoxide	C5 H11 N O3 S	165.046	POS	0.807	0.000284983	1.72669	30.4201	level3	mzCloud	C02989	HMDB0002005	Organic acids and derivatives	Amino acids, peptides, and analogues	Carboxylic acids and derivatives	Amino acids, peptides, and analogues	Amino acid metabolism	Cysteine and methionine metabolism	map00270 Cysteine and methionine metabolism;	1.01856e+08	1.11922e+08	1.03816e+08	1.06638e+08	9.74308e+07	9.42978e+07	1.11168e+08	1.10774e+08	1.14848e+08	1.1563e+08	8.56969e+07	1.23612e+08	1.06921e+08	1.22565e+08	1.08576e+08	1.0621e+08	1.09301e+08	9.53356e+07	1.0152e+08	1.03056e+08	1.03821e+08
0.883_132.05369	L-asparagine	C4 H8 N2 O3	132.054	POS	0.883	0.00019722	1.49349	7.41721	level3	BMDB	C00152	HMDB0000168	Organic acids and derivatives	Amino acids, peptides, and analogues	Carboxylic acids and derivatives	Amino acids	Amino acid metabolism	Alanine, aspartate and glutamate metabolism	map00250 Alanine, aspartate and glutamate metabolism; map00460 Cyanoamino acid metabolism; map00970 Aminoacyl-tRNA biosynthesis; map01100 Metabolic pathways; map01110 Biosynthesis of secondary metabolites; map01230 Biosynthesis of amino acids;	3.71964e+06	9.43709e+06	1.74451e+07	1.26793e+07	2.64611e+07	1.095e+07	7.58894e+06	7.7711e+06	7.50828e+06	1.033e+07	4.81542e+06	1.47122e+07	1.0741e+07	9.93618e+06	1.17275e+07	7.18739e+06	8.83215e+06	1.19056e+07	9.21363e+06	1.10311e+07	9.91173e+06
0.883_146.05785	3-methylglutaric acid	C6 H10 O4	146.058	NEG	0.883	-5.82099e-05	-0.39854	50.3341	level3	mzCloud	NA	HMDB0000752	Lipids and lipid-like molecules	Fatty acids and conjugates	Fatty Acyls	Fatty acyls[FA]	NA	NA	NA	9.90958e+06	4.73123e+06	1.56577e+07	1.27437e+07	1.31765e+07	4.95788e+06	6.72766e+06	8.26878e+06	7.20982e+06	8.27128e+06	5.79134e+06	8.39137e+06	8.63231e+06	8.0777e+06	7.97297e+06	8.24691e+06	8.71502e+06	8.45803e+06	8.79453e+06	7.97967e+06	8.42282e+06
0.887_173.10550	N-acetyl-l-leucine	C8 H15 N O3	173.106	POS	0.887	0.00030961	1.78856	9.3706	level3	BMDB	C02710	HMDB0011756	Organic acids and derivatives	Amino acids, peptides, and analogues	Carboxylic acids and derivatives	Amino acids, peptides, and analogues	NA	NA	NA	2.09614e+07	9.37277e+06	2.02329e+07	1.93184e+07	1.0546e+07	1.20724e+07	2.01228e+07	2.86551e+07	3.70719e+07	1.87119e+07	2.86495e+07	3.5105e+07	2.35272e+07	1.44892e+07	1.29067e+07	2.44444e+07	2.32268e+07	2.47064e+07	2.9265e+07	2.39568e+07	2.40873e+07
0.918_138.04321	Urocanic acid	C6 H6 N2 O2	138.043	POS	0.918	0.000285769	2.07015	30.6588	level3	mzCloud	C00785	HMDB0000301	Organoheterocyclic compounds	Imidazoles	Azoles	Imidazoles	Amino acid metabolism	Histidine metabolism	map00340 Histidine metabolism; map01100 Metabolic pathways;	1.94285e+07	2.03949e+07	1.97707e+07	1.99002e+07	2.31714e+07	2.17206e+07	9.1012e+06	9.03069e+06	9.92937e+06	9.16721e+06	9.29024e+06	1.15582e+07	1.35018e+07	1.54517e+07	1.54418e+07	1.41249e+07	1.39758e+07	1.56475e+07	1.32056e+07	1.57434e+07	1.44971e+07
0.935_202.09566	2-acetamido-2-deoxy-beta-d-glucosylamine	C8 H16 N2 O5	202.096	POS	0.935	-18.0103	-81825.4	2.91518	level3	BMDB	NA	NA	NA	NA	NA	NA	NA	NA	NA	2.03914e+07	2.06923e+07	1.79774e+07	1.76362e+07	1.75947e+07	2.1675e+07	9.66284e+06	1.01933e+07	1.29214e+07	1.22312e+07	1.47331e+07	9.4656e+06	1.48131e+07	1.42943e+07	1.5293e+07	1.49589e+07	1.43817e+07	1.53276e+07	1.46784e+07	8.20726e+06	1.54328e+07
0.966_166.02649	Dihydroxymandelic acid	C8 H8 O5	166.026	NEG	0.966	-18.0107	-97864.4	53.5981	level3	BMDB	C05580	HMDB0001866	Benzenoids	Benzenediols	Phenols	Phenols and derivatives	Amino acid metabolism	Tyrosine metabolism	map00350 Tyrosine metabolism; map01100 Metabolic pathways;	8.09522e+06	9.5479e+06	1.33717e+07	1.39368e+07	1.51688e+07	1.21589e+07	1.41268e+07	1.69778e+07	1.54197e+07	1.73238e+07	1.86817e+07	1.58169e+07	1.4329e+07	1.46273e+07	1.42033e+07	1.41577e+07	1.41928e+07	1.49101e+07	1.50996e+07	1.36612e+07	1.43267e+07
0.966_203.11604	O-acetylcarnitine	C9 H17 N O4	203.116	POS	0.966	0.00028645	1.41028	21.1389	level3	BMDB	C02571	HMDB0000201	Lipids and lipid-like molecules	Fatty acid esters	Fatty Acyls	Fatty acyls[FA]	NA	NA	NA	1.78127e+07	1.76032e+07	1.62243e+07	1.51152e+07	1.66683e+07	1.73121e+07	2.37499e+07	9.50964e+06	1.0756e+07	2.27503e+07	2.24698e+07	2.17235e+07	1.73149e+07	1.82642e+07	1.79955e+07	1.78062e+07	1.76658e+07	1.87158e+07	1.70947e+07	1.87906e+07	1.82446e+07
1.033_215.07957	Kinetin	C10 H9 N5 O	215.08	POS	1.033	-0.00113866	-5.2941	33.1757	level3	mzCloud	C08272	HMDB0012245	Organoheterocyclic compounds	Purines and purine derivatives	Imidazopyrimidines	Purines and derivatives	NA	NA	NA	4.41603e+07	8.5216e+07	1.03206e+08	9.08213e+07	8.78476e+07	1.05764e+08	1.06661e+08	9.86231e+07	1.04145e+08	5.50105e+07	5.76847e+07	6.87035e+07	8.3099e+07	8.36141e+07	8.48571e+07	8.05695e+07	8.51097e+07	8.44563e+07	8.5268e+07	8.70613e+07	7.83146e+07
1.179_188.11641	N6-acetyl-l-lysine	C8 H16 N2 O3	188.116	POS	1.179	0.000319363	1.69769	40.5136	level3	mzCloud	C02727	HMDB0000206	Organic acids and derivatives	Amino acids, peptides, and analogues	Carboxylic acids and derivatives	Amino acids, peptides, and analogues	Amino acid metabolism	Lysine degradation	map00310 Lysine degradation; map01100 Metabolic pathways;	7.62159e+07	6.56349e+07	5.94309e+07	5.96483e+07	6.27668e+07	7.66226e+07	6.33199e+07	5.86979e+07	5.36409e+07	6.16711e+07	2.24741e+07	5.3816e+07	5.15763e+07	5.32197e+07	5.72487e+07	5.17142e+07	6.0723e+07	5.86e+07	5.36628e+07	5.82007e+07	6.24959e+07
1.193_152.04717	3-anisic acid	C8 H8 O3	152.047	NEG	1.193	-0.000173507	-1.14114	31.3732	level3	mzCloud	NA	HMDB0032606	Benzenoids	Benzoic acids and derivatives	Benzene and substituted derivatives	Benzene and derivatives	NA	NA	NA	3.35864e+06	2.84869e+06	2.64801e+06	2.39799e+06	2.00967e+06	3.12008e+06	3.72588e+06	3.52415e+06	3.70366e+06	3.2707e+06	3.28439e+06	3.32772e+06	2.80928e+06	2.79651e+06	2.73494e+06	2.78702e+06	3.04321e+06	2.77566e+06	2.90761e+06	3.05087e+06	2.80532e+06
1.29_185.06915	Homogentisate	C8 H8 O4	185.069	POS	1.29	17.0269	101325	10.8673	level3	BMDB	C00544	HMDB0000130	Benzenoids	Phenylacetic acids	Benzene and substituted derivatives	Benzene and derivatives	Metabolism of cofactors and vitamins	Ubiquinone and other terpenoid-quinone biosynthesis	map00130 Ubiquinone and other terpenoid-quinone biosynthesis; map00350 Tyrosine metabolism; map01100 Metabolic pathways;	2.65214e+08	2.11183e+08	2.14169e+08	2.68464e+08	1.84901e+08	2.00047e+08	1.1652e+08	1.14946e+08	1.47436e+08	1.01177e+08	1.18868e+08	1.17525e+08	1.58601e+08	1.65688e+08	1.64989e+08	1.65177e+08	1.56015e+08	1.64586e+08	1.63776e+08	1.62957e+08	1.64091e+08
1.313_157.03784	N-acetyl-l-aspartic acid	C6 H9 N O5	157.038	POS	1.313	-18.0102	-102887	15.335	level3	BMDB	C01042	HMDB0000812	Organic acids and derivatives	Amino acids, peptides, and analogues	Carboxylic acids and derivatives	Amino acids, peptides, and analogues	Amino acid metabolism	Alanine, aspartate and glutamate metabolism	map00250 Alanine, aspartate and glutamate metabolism; map01100 Metabolic pathways;	1.44321e+07	3.34954e+07	3.80111e+07	3.16777e+07	5.08757e+07	3.04869e+07	2.96402e+07	2.14278e+07	2.28766e+07	3.71146e+07	3.77074e+07	2.83486e+07	2.69642e+07	2.87438e+07	2.75477e+07	2.8285e+07	2.78702e+07	2.69731e+07	2.75353e+07	2.98738e+07	2.87727e+07
1.316_189.06401	N-acetyl-l-glutamate	C7 H11 N O5	189.064	POS	1.316	0.00028278	1.49568	43.7624	level3	BMDB	C00624	HMDB0001138	Organic acids and derivatives	Amino acids, peptides, and analogues	Carboxylic acids and derivatives	Amino acids, peptides, and analogues	Amino acid metabolism	Arginine biosynthesis	map00220 Arginine biosynthesis; map01100 Metabolic pathways; map01110 Biosynthesis of secondary metabolites; map01130 Biosynthesis of antibiotics; map01210 2-Oxocarboxylic acid metabolism; map01230 Biosynthesis of amino acids;	9.18044e+06	1.52387e+07	1.56448e+07	1.18135e+07	1.79266e+07	1.48031e+07	9.64471e+06	1.02289e+07	9.68435e+06	1.11491e+07	1.02027e+07	7.78604e+06	1.02177e+07	1.06237e+07	1.03104e+07	1.07107e+07	1.15896e+07	1.13799e+07	1.09741e+07	1.01767e+07	9.98561e+06
1.327_180.05383	Nicotinuric acid	C8 H8 N2 O3	180.054	POS	1.327	0.0003358	1.865	30.0773	level3	mzCloud	C05380	HMDB0003269	Organic acids and derivatives	Amino acids, peptides, and analogues	Carboxylic acids and derivatives	Amino acids, peptides, and analogues	Metabolism of cofactors and vitamins	Nicotinate and nicotinamide metabolism	map00760 Nicotinate and nicotinamide metabolism;	1.08798e+08	4.12957e+07	3.17577e+07	6.36215e+07	5.29409e+07	2.77035e+07	4.8769e+07	4.59883e+07	4.19671e+07	5.58392e+07	5.98364e+07	4.48341e+07	5.02953e+07	4.77983e+07	4.87749e+07	4.99449e+07	5.00959e+07	5.06925e+07	4.93403e+07	4.90127e+07	4.88193e+07
1.329_197.06861	L-dopa	C9 H11 N O4	197.069	NEG	1.329	-0.000192905	-0.978869	35.3121	level3	mzCloud	C00355	HMDB0000181	Organic acids and derivatives	Amino acids, peptides, and analogues	Carboxylic acids and derivatives	Amino acids, peptides, and analogues	Amino acid metabolism	Tyrosine metabolism	map00350 Tyrosine metabolism; map01100 Metabolic pathways; map01110 Biosynthesis of secondary metabolites;	8.26126e+06	4.65273e+06	8.05412e+06	6.67243e+06	6.64003e+06	9.92812e+06	3.79044e+06	9.02264e+06	9.17324e+06	6.45084e+06	3.33577e+06	1.05662e+07	8.37664e+06	7.82203e+06	8.61187e+06	7.70694e+06	8.60857e+06	7.84147e+06	7.96805e+06	7.7189e+06	7.62453e+06
1.38_125.05919	5-methylcytosine	C5 H7 N3 O	125.059	POS	1.38	0.000278346	2.22572	46.6298	level3	mzCloud	C02376	HMDB0002894	Organoheterocyclic compounds	Pyrimidines and pyrimidine derivatives	Diazines	Organoheterocyclic compounds	Nucleotide metabolism	Pyrimidine metabolism	map00240 Pyrimidine metabolism; map01100 Metabolic pathways;	3.63237e+07	2.85252e+07	1.57372e+07	1.60602e+07	2.01342e+07	2.25831e+07	1.50787e+07	2.05986e+07	1.43462e+07	1.66116e+07	1.66189e+07	1.00196e+07	1.90695e+07	1.47857e+07	1.51062e+07	1.53971e+07	1.56663e+07	1.64581e+07	1.62437e+07	1.57233e+07	1.52404e+07
1.391_118.02679	Erythrono-1,4-lactone	C4 H6 O4	118.027	POS	1.391	0.000176497	1.4954	41.6145	level3	mzCloud	NA	HMDB0000349	Organoheterocyclic compounds	Gamma butyrolactones	Lactones	Organoheterocyclic compounds	NA	NA	NA	4.04807e+08	5.52902e+08	5.58501e+08	4.97209e+08	5.20944e+08	5.90711e+08	4.7315e+08	5.12999e+08	5.12783e+08	5.22764e+08	4.31277e+08	5.2754e+08	4.55726e+08	4.64046e+08	4.81118e+08	4.40522e+08	4.70659e+08	4.83771e+08	4.93672e+08	5.09005e+08	5.04024e+08
1.494_188.11642	N2-acetyl-l-lysine	C8 H16 N2 O3	188.116	POS	1.494	0.000327182	1.73926	14.8313	level3	BMDB	C12989	HMDB0000446	Organic acids and derivatives	Amino acids, peptides, and analogues	Carboxylic acids and derivatives	Amino acids, peptides, and analogues	NA	NA	NA	5.0968e+07	5.02433e+07	3.92025e+07	4.2231e+07	4.03694e+07	5.42634e+07	4.28716e+07	4.08189e+07	3.78449e+07	4.3449e+07	4.09908e+07	3.55984e+07	3.78514e+07	4.26102e+07	4.02704e+07	4.31922e+07	3.7151e+07	4.01479e+07	4.02159e+07	3.93552e+07	3.8415e+07
1.552_126.02960	Phloroglucinol	C6 H6 O3	126.03	POS	1.552	-0.00209629	-16.6331	54.8624	level3	mzCloud	C02183	HMDB0013675	Benzenoids	Benzenetriols and derivatives	Phenols	Phenols and derivatives	Xenobiotics biodegradation and metabolism	Aminobenzoate degradation	NA	1.07413e+08	4.35942e+07	3.81767e+07	3.07257e+07	3.71908e+07	3.95611e+07	3.53457e+07	3.30503e+07	3.4715e+07	3.31728e+07	3.53784e+07	3.3679e+07	4.11672e+07	3.95519e+07	4.05112e+07	3.91867e+07	4.1758e+07	4.03531e+07	4.43783e+07	4.35163e+07	4.19369e+07
1.615_264.07797	Α-lapachone	C15 H14 O3	264.078	POS	1.615	21.9837	90806.2	35.1219	level3	mzCloud	NA	NA	NA	NA	NA	NA	NA	NA	NA	8.80002e+06	1.37191e+07	1.57154e+07	1.60306e+07	1.26077e+07	1.5728e+07	9.21717e+06	7.90206e+06	8.66174e+06	6.8068e+06	6.10218e+06	8.06987e+06	7.17282e+06	1.07706e+07	9.90167e+06	7.95233e+06	8.34191e+06	8.54509e+06	9.34919e+06	9.73702e+06	1.08899e+07
1.782_228.07420	2'-deoxyuridine	C9 H12 N2 O5	228.074	NEG	1.782	-0.000419999	-1.8415	47.3993	level3	mzCloud	C00526	HMDB0000012	Nucleosides, nucleotides, and analogues	Pyrimidine 2'-deoxyribonucleosides	Pyrimidine nucleosides	Nucleic acids and analogues	Nucleotide metabolism	Pyrimidine metabolism	map00240 Pyrimidine metabolism; map01100 Metabolic pathways; map02010 ABC transporters;	3.7373e+07	3.52677e+07	2.07741e+07	2.46446e+07	2.73747e+07	3.22607e+07	2.60321e+07	2.76113e+07	3.10939e+07	2.51732e+07	2.27281e+07	2.92166e+07	3.06019e+07	2.85072e+07	2.62176e+07	2.59607e+07	2.67409e+07	2.79382e+07	3.00619e+07	2.6059e+07	3.07051e+07
1.834_180.04220	Monomethyl phthalate	C9 H8 O4	180.042	NEG	1.834	-5.41891e-05	-0.30098	39.5895	level3	mzCloud	NA	HMDB0002130	Benzenoids	Benzoic acids and derivatives	Benzene and substituted derivatives	Benzene and derivatives	NA	NA	NA	1.5811e+07	1.56788e+07	1.7727e+07	1.68649e+07	7.46086e+06	1.83242e+07	2.02298e+07	2.38111e+07	2.3875e+07	2.60566e+07	2.23199e+07	2.32394e+07	1.88463e+07	1.8952e+07	1.87789e+07	1.90887e+07	1.90357e+07	1.93801e+07	1.94269e+07	1.92423e+07	1.91388e+07
1.835_135.05470	Adenine	C5 H5 N5	135.055	POS	1.835	0.000207098	1.53344	35.7452	level3	mzCloud	C00147	HMDB0000034	Organoheterocyclic compounds	Purines and purine derivatives	Imidazopyrimidines	Purines and derivatives	Nucleotide metabolism	Purine metabolism	map00230 Purine metabolism; map01100 Metabolic pathways;	4.62212e+07	4.25446e+07	4.52298e+07	4.48161e+07	4.43885e+07	4.00266e+07	4.77274e+07	4.26523e+07	4.20391e+07	4.54633e+07	4.82277e+07	4.58586e+07	4.29579e+07	4.21295e+07	4.26764e+07	3.72375e+07	4.2682e+07	4.27065e+07	4.46527e+07	4.26303e+07	4.41593e+07
1.92_202.07457	Vasicinone	C11 H10 N2 O2	202.075	POS	1.92	0.000343938	1.70204	32.0891	level3	mzCloud	C10744	NA	Alkaloids	Quinazoline alkaloids	Alkaloids derived from tryptophan and anthranilic acid	Alkaloids	NA	NA	NA	3.39525e+06	5.02699e+06	4.00203e+06	4.04868e+06	3.51327e+06	3.32919e+06	6.15098e+06	3.50621e+06	3.81364e+06	3.5114e+06	3.99828e+06	4.82897e+06	3.52379e+06	3.96969e+06	3.31239e+06	3.7335e+06	3.87553e+06	2.21305e+06	3.81292e+06	3.76063e+06	4.71047e+06
10.12_643.47876	C-12 nbd-dihydro-ceramide	C36 H63 N5 O6	643.479	POS	10.12	-17.9991	-27210.4	41.2287	level3	mzCloud	NA	NA	NA	NA	NA	NA	NA	NA	NA	9.5431e+06	1.18738e+07	1.23224e+07	1.21041e+07	1.125e+07	1.40858e+07	4.40254e+06	5.4174e+06	5.05172e+06	4.3133e+06	5.18585e+06	1.60119e+06	1.02769e+07	1.02474e+07	9.53286e+06	1.04019e+07	9.33994e+06	1.0464e+07	1.00037e+07	9.24695e+06	8.62218e+06
10.513_383.37627	Nervonic acid	C24 H46 O2	383.376	POS	10.513	17.0265	46476	4.3881	level3	BMDB	C08323	HMDB0002368	Lipids and lipid-like molecules	Fatty acids and conjugates	Fatty Acyls	Fatty acyls[FA]	Lipid metabolism	Biosynthesis of unsaturated fatty acids	map01040 Biosynthesis of unsaturated fatty acids;	866239	1.74281e+06	1.34457e+06	1.86912e+06	2.22331e+06	2.18903e+06	1.39789e+06	2.13479e+06	1.32175e+06	668717	1.19104e+06	2.63265e+06	4.20963e+06	3.98792e+06	3.92534e+06	4.07656e+06	3.98892e+06	3.68354e+06	4.04195e+06	4.00147e+06	3.62639e+06
10.74_318.21941	5-oxoete	C20 H30 O3	318.219	POS	10.74	-8.2695e-05	-0.259868	56.2611	level3	mzCloud	C14732	HMDB0010217	Lipids and lipid-like molecules	Fatty acids and conjugates	Fatty Acyls	Fatty acyls[FA]	Lipid metabolism	Arachidonic acid metabolism	map00590 Arachidonic acid metabolism;	2.59291e+06	2.78874e+06	3.88411e+06	3.34366e+06	5.69829e+06	3.5693e+06	2.31934e+06	1.63069e+06	2.47883e+06	1.77226e+06	1.70841e+06	3.87486e+06	7.3176e+06	7.183e+06	6.86855e+06	6.96895e+06	6.8959e+06	6.06026e+06	6.42332e+06	6.61659e+06	6.15037e+06
10.857_303.25374	Arachidonoyl amide	C20 H33 N O	303.254	POS	10.857	-0.00247447	-8.15968	59.2574	level3	mzCloud	NA	NA	NA	NA	NA	NA	NA	NA	NA	1.39851e+07	1.23726e+07	1.54341e+07	1.39139e+07	1.77912e+07	1.17867e+07	1.19126e+08	1.49361e+07	1.36993e+07	2.58009e+07	1.6096e+07	1.73036e+07	1.88886e+07	1.11694e+07	1.09037e+07	1.13479e+07	1.15733e+07	1.11932e+07	1.06081e+07	1.33704e+07	1.81713e+07
2.1_220.08503	L-5-hydroxytryptophan	C11 H12 N2 O3	220.085	POS	2.1	0.000234833	1.06701	46.7621	level3	mzCloud	C00643	HMDB0000472	Organoheterocyclic compounds	Tryptamines and derivatives	Indoles and derivatives	Amines and derivatives	Amino acid metabolism	Tryptophan metabolism	map00380 Tryptophan metabolism; map01100 Metabolic pathways;	2.83412e+07	2.95225e+07	2.81848e+07	3.02785e+07	2.55366e+07	2.72116e+07	3.26144e+07	2.9251e+07	3.05288e+07	3.10763e+07	3.04186e+07	3.63492e+07	2.66021e+07	2.76202e+07	2.65583e+07	2.69939e+07	2.74721e+07	2.71952e+07	2.75934e+07	2.71889e+07	2.7428e+07
2.178_275.13686	Glutarylcarnitine	C12 H21 N O6	275.137	POS	2.178	-2.93385e-05	-0.106632	48.3292	level3	BMDB	NA	HMDB0013130	Lipids and lipid-like molecules	Fatty acid esters	Fatty Acyls	Fatty acyls[FA]	NA	NA	NA	1.48089e+09	1.17866e+09	1.38353e+09	9.58734e+08	1.33124e+09	1.25174e+09	1.03399e+09	1.00913e+09	1.42606e+09	9.95629e+08	1.98786e+09	1.11408e+09	1.14463e+09	1.16817e+09	1.14557e+09	1.16843e+09	1.17644e+09	1.15222e+09	1.15535e+09	1.1605e+09	1.16762e+09
2.242_152.04673	4-hydroxyphenylacetic acid	C8 H8 O3	152.047	POS	2.242	-0.000611806	-4.02378	33.8027	level3	mzCloud	C00642	HMDB0000020	Benzenoids	1-hydroxy-2-unsubstituted benzenoids	Phenols	Phenols and derivatives	Amino acid metabolism	Tyrosine metabolism	map00350 Tyrosine metabolism; map00360 Phenylalanine metabolism; map01100 Metabolic pathways;	1.03214e+07	9.46503e+06	7.28325e+06	8.59929e+06	8.35873e+06	9.35518e+06	9.09548e+06	9.81962e+06	7.94511e+06	1.05731e+07	1.10179e+07	9.80274e+06	8.88111e+06	9.10021e+06	1.02726e+07	8.88198e+06	8.47152e+06	8.29848e+06	8.64997e+06	1.15058e+07	8.62611e+06
2.319_137.04790	Salicylamide	C7 H7 N O2	137.048	POS	2.319	0.000223658	1.63197	32.1973	level3	BMDB	NA	HMDB0015687	Benzenoids	1-hydroxy-4-unsubstituted benzenoids	Phenols	Phenols and derivatives	NA	NA	NA	3.38485e+07	3.85867e+07	4.54553e+07	5.67452e+07	4.7234e+07	3.58764e+07	5.83558e+07	4.90697e+07	4.35357e+07	4.4234e+07	4.52984e+07	4.86694e+07	4.96697e+07	4.16677e+07	4.16168e+07	4.82785e+07	5.25984e+07	4.35599e+07	4.43181e+07	4.35083e+07	4.36383e+07
2.334_299.14801	Hydrocodone	C18 H21 N O3	299.148	POS	2.334	-0.0041334	-13.8171	40.3779	level3	mzCloud	C08024	HMDB0015091	Alkaloids and derivatives	NA	Morphinans	Alkaloids and derivatives	NA	NA	NA	3.91013e+07	4.23567e+07	3.3401e+07	3.82662e+07	3.27356e+07	3.88236e+07	3.97782e+07	3.82134e+07	4.30172e+07	3.96976e+07	3.49792e+07	3.89136e+07	3.55216e+07	3.37738e+07	3.40177e+07	3.55165e+07	3.24236e+07	3.44046e+07	3.24864e+07	3.47039e+07	3.4862e+07
2.36_203.07989	N-acetyl-d-glucosamine	C8 H15 N O6	203.08	POS	2.36	-18.01	-81460.3	10.6439	level3	BMDB	C00140	HMDB0000215	Organic oxygen compounds	Carbohydrates and carbohydrate conjugates	Organooxygen compounds	Carbohydrates	Carbohydrate metabolism	Amino sugar and nucleotide sugar metabolism	map00520 Amino sugar and nucleotide sugar metabolism; map01100 Metabolic pathways; map02010 ABC transporters;	9.62439e+06	1.16679e+07	9.39684e+06	1.11967e+07	8.29223e+06	1.18209e+07	1.00122e+07	9.82937e+06	1.00393e+07	1.13733e+07	8.21666e+06	1.18098e+07	8.50938e+06	1.21708e+07	1.01931e+07	9.55754e+06	9.97229e+06	9.57345e+06	1.2216e+07	1.11649e+07	8.66999e+06
2.372_335.09389	Fenamiphos sulfone	C13 H22 N O5 P S	335.094	POS	2.372	-0.00173897	-5.18948	33.1669	level3	mzCloud	NA	NA	NA	NA	NA	NA	NA	NA	NA	1.6259e+07	1.86069e+07	1.72681e+07	1.40882e+07	1.71687e+07	1.88495e+07	2.45941e+07	2.40829e+07	2.47084e+07	1.84006e+07	2.04343e+07	2.44731e+07	1.76349e+07	1.84359e+07	1.82546e+07	1.88549e+07	1.88248e+07	1.805e+07	1.7722e+07	1.78765e+07	1.77003e+07
2.419_203.11606	Acetyl-l-carnitine	C9 H17 N O4	203.116	POS	2.419	0.000304754	1.50039	35.9013	level3	mzCloud	NA	NA	NA	NA	NA	NA	NA	NA	NA	4.45078e+08	4.07991e+08	4.78874e+08	2.9308e+08	4.606e+08	4.33209e+08	3.05629e+08	3.23028e+08	3.45925e+08	3.05189e+08	3.58828e+08	3.29233e+08	3.4047e+08	3.40537e+08	3.3737e+08	3.44647e+08	3.44102e+08	3.49914e+08	3.49895e+08	3.52202e+08	3.52802e+08
2.449_224.06823	Sinapinic acid	C11 H12 O5	224.068	NEG	2.449	-0.000243352	-1.08606	33.6342	level3	mzCloud	C00482	HMDB0032616	Phenylpropanoids and polyketides	Hydroxycinnamic acids and derivatives	Cinnamic acids and derivatives	Polyketides[PK]	Biosynthesis of other secondary metabolites	Phenylpropanoid biosynthesis	map01100 Metabolic pathways; map01110 Biosynthesis of secondary metabolites;	1.08358e+07	1.14103e+07	9.73918e+06	7.01909e+06	8.17359e+06	1.3785e+07	7.50487e+06	7.63605e+06	9.72721e+06	6.86109e+06	6.06878e+06	9.95103e+06	8.27321e+06	8.47524e+06	8.41062e+06	8.41833e+06	8.53497e+06	8.77395e+06	8.89047e+06	8.75589e+06	8.68192e+06
2.5_174.10906	Dl-arginine	C6 H14 N4 O2	174.109	NEG	2.5	-0.00262005	-15.0481	59.0927	level3	mzCloud	C02385	NA	NA	NA	NA	NA	NA	NA	NA	1.94588e+08	1.93561e+08	1.92246e+08	1.8526e+08	1.87252e+08	1.96277e+08	2.19216e+08	1.95455e+08	1.91142e+08	1.86088e+08	2.15061e+08	1.8569e+08	1.83192e+08	1.85332e+08	1.85402e+08	1.85783e+08	1.86419e+08	1.87615e+08	1.89938e+08	1.89119e+08	1.89579e+08
2.506_154.02696	3-dehydroshikimate	C7 H8 O5	154.027	POS	2.506	-18.0102	-104688	50.5617	level3	BMDB	C02637	NA	NA	NA	NA	NA	Amino acid metabolism	Phenylalanine, tyrosine and tryptophan biosynthesis	map00400 Phenylalanine, tyrosine and tryptophan biosynthesis; map01100 Metabolic pathways; map01110 Biosynthesis of secondary metabolites; map01130 Biosynthesis of antibiotics; map01230 Biosynthesis of amino acids;	1.69681e+07	1.94813e+07	1.82844e+07	1.84365e+07	2.13263e+07	1.74644e+07	1.88356e+07	1.67275e+07	2.12966e+07	1.98245e+07	2.16137e+07	2.39575e+07	1.57346e+07	1.86282e+07	1.85681e+07	1.69809e+07	1.71441e+07	1.69241e+07	2.00804e+07	1.96648e+07	1.56909e+07
2.684_137.04804	Anthranilate	C7 H7 N O2	137.048	POS	2.684	0.000358985	2.61941	15.1045	level3	BMDB	C00108	HMDB0001123	Benzenoids	Benzoic acids and derivatives	Benzene and substituted derivatives	Benzene and derivatives	Amino acid metabolism	Tryptophan metabolism	map00380 Tryptophan metabolism; map00400 Phenylalanine, tyrosine and tryptophan biosynthesis; map01100 Metabolic pathways; map01110 Biosynthesis of secondary metabolites; map01130 Biosynthesis of antibiotics; map01230 Biosynthesis of amino acids;	1.1591e+07	1.36798e+07	8.64991e+06	8.91162e+06	1.21001e+07	1.40347e+07	7.29374e+06	9.16588e+06	9.85149e+06	9.57893e+06	9.77828e+06	1.01207e+07	9.16594e+06	1.08603e+07	9.36153e+06	1.06947e+07	1.02532e+07	1.09999e+07	9.18065e+06	1.00578e+07	4.29873e+06
2.703_110.07404	Trans,trans-2,4-heptadienal	C7 H10 O	110.074	POS	2.703	0.000876883	7.96637	45.8135	level3	mzCloud	NA	NA	NA	NA	NA	NA	NA	NA	NA	1.76349e+09	1.77532e+09	1.77586e+09	1.65926e+09	1.72873e+09	1.78323e+09	2.00218e+09	1.75628e+09	1.70951e+09	1.67394e+09	2.0045e+09	1.6368e+09	1.66353e+09	1.65971e+09	1.61147e+09	1.63899e+09	1.65357e+09	1.67051e+09	1.64931e+09	1.67393e+09	1.66665e+09
2.802_217.13158	Propionylcarnitine	C10 H19 N O4	217.132	POS	2.802	0.000169682	0.781472	36.5844	level3	mzCloud	C03017	HMDB0000824	Lipids and lipid-like molecules	Fatty acid esters	Fatty Acyls	Fatty acyls[FA]	NA	NA	NA	2.69031e+07	2.06617e+07	1.75723e+07	1.43545e+07	1.44081e+07	2.08172e+07	2.70491e+07	2.80716e+07	3.10497e+07	2.2881e+07	3.78662e+07	2.73163e+07	2.21301e+07	2.15139e+07	2.40287e+07	2.09284e+07	2.2e+07	2.39336e+07	2.20553e+07	2.27642e+07	2.19168e+07
2.828_168.09014	Pyridoxamine	C8 H12 N2 O2	168.09	POS	2.828	0.000266647	1.58633	23.7608	level3	BMDB	C00534	HMDB0001431	Organoheterocyclic compounds	Pyridoxamines	Pyridines and derivatives	Amines and derivatives	Metabolism of cofactors and vitamins	Vitamin B6 metabolism	map00750 Vitamin B6 metabolism; map01100 Metabolic pathways;	1.76827e+07	1.29609e+07	1.14711e+07	1.20893e+07	1.18937e+07	1.64891e+07	1.90907e+07	2.58807e+07	2.6878e+07	1.84659e+07	1.98426e+07	3.36087e+07	1.8331e+07	1.80241e+07	1.75169e+07	1.85169e+07	1.84592e+07	1.82922e+07	1.82291e+07	1.90373e+07	1.81646e+07
2.835_220.12135	Ethyl 3-indoleacetate	C12 H13 N O2	220.121	POS	2.835	17.0267	83836.4	36.0223	level3	BMDB	NA	NA	NA	NA	NA	NA	NA	NA	NA	489029	172028	386864	4.28821e+06	664949	1.16398e+06	265116	1.53071e+06	1.01527e+06	564658	624789	835059	997091	841016	924207	906279	757528	910833	746158	688743	876088
3.004_118.06321	3-hydroxy-3-methylbutanoic acid	C5 H10 O3	118.063	POS	3.004	0.000219022	1.85513	37.7631	level3	mzCloud	C20827	HMDB0000754	Lipids and lipid-like molecules	Fatty acids and conjugates	Fatty Acyls	Fatty acyls[FA]	Amino acid metabolism	Valine, leucine and isoleucine degradation	map00280 Valine, leucine and isoleucine degradation; map01100 Metabolic pathways;	6.04248e+07	4.67732e+07	3.94069e+07	4.33043e+07	5.89343e+07	4.91193e+07	3.81171e+07	3.16039e+07	4.47385e+07	4.22323e+07	4.27439e+07	4.61054e+07	4.11641e+07	4.12978e+07	4.09889e+07	4.15245e+07	4.06929e+07	4.30911e+07	4.32888e+07	4.40223e+07	4.17044e+07
3.028_174.08909	Suberic acid	C8 H14 O4	174.089	NEG	3.028	-0.000117735	-0.676291	54.2715	level3	mzCloud	C08278	HMDB0000893	Lipids and lipid-like molecules	Fatty acids and conjugates	Fatty Acyls	Fatty acyls[FA]	NA	NA	NA	2.35424e+06	2.05659e+06	2.12128e+06	2.82869e+06	2.06504e+06	2.51555e+06	1.39995e+06	2.01023e+06	1.4419e+06	2.5853e+06	1.4986e+06	1.32312e+06	1.82854e+06	1.87159e+06	1.90563e+06	1.88042e+06	1.85469e+06	1.9771e+06	1.88516e+06	1.91784e+06	1.89855e+06
3.062_223.08469	N-acetyl-l-tyrosine	C11 H13 N O4	223.085	POS	3.062	0.000230991	1.03544	58.5102	level3	mzCloud	NA	HMDB0000866	Organic acids and derivatives	Amino acids, peptides, and analogues	Carboxylic acids and derivatives	Amino acids, peptides, and analogues	NA	NA	NA	4.02886e+06	3.89076e+06	4.26384e+06	2.49832e+06	3.83227e+06	5.87598e+06	7.03122e+06	8.20902e+06	1.07849e+07	7.44661e+06	1.15204e+07	1.08326e+07	6.10508e+06	6.60894e+06	5.74544e+06	5.82227e+06	5.71008e+06	5.77025e+06	6.29559e+06	6.4407e+06	6.42278e+06
3.078_266.12674	Magnolol	C18 H18 O2	266.127	POS	3.078	-0.00394152	-14.8105	34.4625	level3	mzCloud	C10651	NA	Phenylpropanoids	Neolignans	Lignans	Lignans	NA	NA	NA	1.24648e+07	7.50951e+06	6.24911e+06	8.75333e+06	1.00461e+07	6.34957e+06	6.64501e+06	6.43496e+06	6.32552e+06	6.86567e+06	1.79398e+07	5.92662e+06	7.14385e+06	9.87472e+06	7.78825e+06	9.43827e+06	7.78683e+06	7.57814e+06	7.30526e+06	7.77408e+06	7.90472e+06
3.092_185.06916	Pyridoxal	C8 H9 N O3	185.069	POS	3.092	18.0109	107812	48.6933	level3	mzCloud	C00250	HMDB0001545	Organoheterocyclic compounds	Pyridine carboxaldehydes	Pyridines and derivatives	Pyridine and derivatives	Metabolism of cofactors and vitamins	Vitamin B6 metabolism	map00750 Vitamin B6 metabolism; map01100 Metabolic pathways;	2.11013e+07	2.14761e+07	1.87058e+07	1.95033e+07	1.89686e+07	1.94817e+07	1.58707e+07	1.46983e+07	1.56199e+07	1.43651e+07	1.58078e+07	1.52287e+07	1.68159e+07	1.73277e+07	1.69846e+07	1.55861e+07	1.68616e+07	1.63767e+07	1.63898e+07	1.77642e+07	1.66959e+07
3.191_324.10645	Melibiose	C12 H22 O11	324.106	POS	3.191	-18.0098	-52642.2	11.8794	level3	BMDB	C05402	HMDB0000048	Organic oxygen compounds	Carbohydrates and carbohydrate conjugates	Organooxygen compounds	Carbohydrates	Carbohydrate metabolism	Galactose metabolism	map00052 Galactose metabolism; map01100 Metabolic pathways; map02010 ABC transporters;	6.82644e+06	8.42013e+06	1.00767e+07	1.0315e+07	8.42306e+06	6.87908e+06	1.01971e+07	1.14039e+07	1.03502e+07	9.24452e+06	8.75825e+06	1.0239e+07	8.7769e+06	8.67407e+06	8.57411e+06	8.49527e+06	8.567e+06	8.37404e+06	8.52822e+06	8.70875e+06	8.50135e+06
3.24_252.07810	6-methoxyflavone	C16 H12 O3	252.078	POS	3.24	-0.000544827	-2.16134	50.6842	level3	mzCloud	NA	NA	NA	NA	NA	NA	NA	NA	NA	1.2419e+07	1.66742e+07	2.05473e+07	1.47604e+07	1.66127e+07	1.31404e+07	3.3109e+07	3.03479e+07	3.39942e+07	3.11299e+07	2.70155e+07	3.48119e+07	2.17583e+07	2.20789e+07	2.14197e+07	2.2081e+07	2.15766e+07	2.0653e+07	2.24082e+07	2.19022e+07	2.17714e+07
3.318_143.07378	6-methylquinoline	C10 H9 N	143.074	POS	3.318	0.000281123	1.96489	40.6218	level3	mzCloud	NA	HMDB0033115	Organoheterocyclic compounds	NA	Quinolines and derivatives	Organoheterocyclic compounds	NA	NA	NA	2.16475e+06	2.9699e+06	3.46029e+06	2.95057e+06	2.93853e+06	2.26801e+06	3.1372e+06	3.00993e+06	3.32963e+06	2.66298e+06	1.92771e+06	4.21448e+06	2.61172e+06	2.88969e+06	2.72824e+06	2.53792e+06	2.92609e+06	2.70022e+06	2.92837e+06	2.73071e+06	2.69738e+06
3.391_392.21574	Thromboxane b2	C20 H34 O6	392.216	POS	3.391	21.9802	59368.1	42.6852	level3	mzCloud	C05963	HMDB0003252	Lipids and lipid-like molecules	Eicosanoids	Fatty Acyls	Fatty acyls[FA]	Lipid metabolism	Arachidonic acid metabolism	map00590 Arachidonic acid metabolism; map01100 Metabolic pathways;	2.93997e+07	2.33413e+07	2.06755e+07	1.49813e+07	2.4986e+07	2.90847e+07	1.61606e+07	1.94717e+07	2.00664e+07	1.74542e+07	2.34426e+07	1.62217e+07	1.9658e+07	1.95881e+07	1.94904e+07	1.93301e+07	1.93263e+07	1.9894e+07	1.95199e+07	1.96648e+07	1.90937e+07
3.415_132.04256	Ethyl malonate	C5 H8 O4	132.043	POS	3.415	0.000298234	2.25862	39.4209	level3	mzCloud	NA	HMDB0000576	Organic acids and derivatives	Dicarboxylic acids and derivatives	Carboxylic acids and derivatives	Organic acids	NA	NA	NA	3.37751e+06	2.83928e+06	2.37225e+06	2.46508e+06	2.2214e+06	2.4647e+06	4.04499e+07	2.7014e+07	2.61539e+07	3.14745e+07	2.42015e+07	2.65614e+07	1.55907e+07	1.68881e+07	1.60387e+07	1.59847e+07	1.65853e+07	1.78626e+07	1.83295e+07	1.90681e+07	1.86719e+07
3.472_164.04769	3,4-dihydroxyphenylpropionic acid	C9 H10 O4	164.048	POS	3.472	-18.0102	-98925.8	44.256	level3	mzCloud	C10447	HMDB0000423	Phenylpropanoids and polyketides	NA	Phenylpropanoic acids	Phenylpropanoic acids	Amino acid metabolism	Tyrosine metabolism	map00350 Tyrosine metabolism;	6.23464e+06	5.75551e+06	6.31582e+06	8.35573e+06	6.06679e+06	5.88478e+06	1.11225e+07	9.4761e+06	1.1403e+07	9.85206e+06	1.37509e+07	1.19013e+07	8.2067e+06	7.62593e+06	8.26605e+06	8.83836e+06	8.14962e+06	8.08285e+06	8.43354e+06	8.40429e+06	8.23406e+06
3.496_265.11727	7-aminonimetazepam	C16 H15 N3 O	265.117	POS	3.496	-0.00424383	-16.0071	34.2246	level3	mzCloud	NA	NA	NA	NA	NA	NA	NA	NA	NA	2.22569e+07	3.11931e+07	1.99796e+07	2.69955e+07	1.78214e+07	2.42584e+07	1.628e+07	1.09616e+07	2.95546e+07	1.50902e+07	2.58614e+07	2.53423e+07	1.53759e+07	1.59263e+07	1.39016e+07	2.14252e+07	1.81197e+07	1.81547e+07	1.46041e+07	1.84185e+07	1.89607e+07
3.535_294.12156	Tanshinone iia	C19 H18 O3	294.122	POS	3.535	-0.00403677	-13.7247	30.6232	level3	mzCloud	NA	NA	NA	NA	NA	NA	NA	NA	NA	3.37971e+07	3.52915e+07	3.14548e+07	3.15938e+07	2.94257e+07	3.57516e+07	4.12184e+07	3.63338e+07	3.81224e+07	4.04364e+07	3.05837e+07	3.52178e+07	3.12216e+07	3.16609e+07	3.164e+07	3.2396e+07	3.27404e+07	3.24501e+07	3.19561e+07	3.26068e+07	3.23985e+07
3.582_300.16846	2-methoxyestrone	C19 H24 O3	300.168	POS	3.582	-0.00408565	-13.611	44.9208	level3	mzCloud	C05299	HMDB0000010	Lipids and lipid-like molecules	Estrane steroids	Steroids and steroid derivatives	Steroids and derivatives	Lipid metabolism	Steroid hormone biosynthesis	NA	1.83357e+07	1.83183e+07	2.10564e+07	9.32747e+06	2.12349e+07	2.45889e+07	1.69433e+07	1.85012e+07	1.58416e+07	1.55719e+07	1.58353e+07	1.48751e+07	1.28263e+07	1.35567e+07	1.38456e+07	1.65228e+07	1.66703e+07	1.67071e+07	1.74075e+07	1.59136e+07	1.7178e+07
3.587_246.10064	N-acetyl-d-tryptophan	C13 H14 N2 O3	246.101	POS	3.587	0.00019929	0.809793	18.6623	level3	BMDB	NA	NA	NA	NA	NA	NA	NA	NA	NA	3.21005e+06	3.75622e+06	3.07811e+06	1.92786e+06	3.03052e+06	3.74858e+06	4.05975e+06	3.93875e+06	4.5455e+06	3.51446e+06	7.04179e+06	3.61552e+06	3.41665e+06	3.57868e+06	3.4927e+06	3.53532e+06	3.49151e+06	3.43483e+06	3.5847e+06	3.50039e+06	3.4057e+06
3.602_142.06327	6-carboxyhexanoate	C7 H12 O4	142.063	POS	3.602	-18.0103	-112513	10.7698	level3	BMDB	C02656	HMDB0000857	Lipids and lipid-like molecules	Fatty acids and conjugates	Fatty Acyls	Fatty acyls[FA]	Metabolism of cofactors and vitamins	Biotin metabolism	map00780 Biotin metabolism; map01100 Metabolic pathways;	4.64773e+06	3.39699e+06	3.56299e+06	3.60066e+06	3.16492e+06	2.77734e+06	1.67543e+06	1.61246e+06	1.63038e+06	2.03407e+06	2.37451e+06	2.041e+06	2.46993e+06	2.40313e+06	2.36221e+06	2.98132e+06	2.50165e+06	2.60999e+06	2.4292e+06	2.57565e+06	2.42324e+06
3.605_480.24099	Oxohongdenafil	C25 H32 N6 O4	480.241	POS	3.605	-0.00751761	-15.6536	34.557	level3	mzCloud	NA	NA	NA	NA	NA	NA	NA	NA	NA	2.32076e+06	1.67846e+06	2.3462e+06	2.35476e+06	2.03008e+06	1.68199e+06	1.76163e+06	2.37673e+06	1.74511e+06	2.79673e+06	2.64607e+06	2.09118e+06	2.11576e+06	1.98506e+06	2.06193e+06	2.14671e+06	1.89849e+06	1.94792e+06	1.86309e+06	1.93097e+06	1.92552e+06
3.636_218.10583	N-acetylserotonin	C12 H14 N2 O2	218.106	POS	3.636	0.000303657	1.39225	32.2519	level3	mzCloud	C00978	HMDB0001238	Organoheterocyclic compounds	Hydroxyindoles	Indoles and derivatives	Indole and derivatives	Amino acid metabolism	Tryptophan metabolism	map00380 Tryptophan metabolism; map01100 Metabolic pathways;	7.93903e+06	3.47509e+06	2.05476e+06	5.92115e+06	2.76614e+06	2.90929e+06	4.12608e+06	4.71479e+06	5.01305e+06	4.67093e+06	6.82901e+06	4.41989e+06	3.872e+06	4.30932e+06	3.80106e+06	3.88837e+06	4.11347e+06	3.89555e+06	3.97312e+06	3.8241e+06	4.08916e+06
3.662_272.21000	Androsterone	C19 H30 O2	272.21	POS	3.662	-18.0146	-62071.2	35.5374	level3	mzCloud	C00523	HMDB0000031	Lipids and lipid-like molecules	Androstane steroids	Steroids and steroid derivatives	Steroids and derivatives	Lipid metabolism	Steroid hormone biosynthesis	NA	2.51254e+07	2.42351e+07	2.53754e+07	2.64967e+07	2.30451e+07	2.34176e+07	2.88206e+07	2.72763e+07	2.75563e+07	2.83752e+07	2.38889e+07	3.09523e+07	2.44836e+07	2.41041e+07	2.3932e+07	2.41136e+07	2.44268e+07	2.43414e+07	2.36484e+07	2.5016e+07	2.38175e+07
3.667_121.05299	2-acetylpyridine	C7 H7 N O	121.053	POS	3.667	0.000226506	1.87114	45.6099	level3	mzCloud	NA	HMDB0035281	Organic oxygen compounds	Carbonyl compounds	Organooxygen compounds	Organic oxygen compounds	NA	NA	NA	1.61862e+07	2.45165e+07	2.21895e+07	2.8376e+07	2.76087e+07	2.07984e+07	5.59087e+07	4.51232e+07	4.3182e+07	3.67055e+07	5.26268e+07	4.66518e+07	3.28308e+07	3.19612e+07	3.21129e+07	3.25931e+07	3.36532e+07	3.26489e+07	3.2407e+07	3.32843e+07	3.24958e+07
3.688_360.18932	Prednisolone	C21 H28 O5	360.189	POS	3.688	-0.00435674	-12.0955	33.3726	level3	mzCloud	C07369	HMDB0014998	Lipids and lipid-like molecules	Hydroxysteroids	Steroids and steroid derivatives	Steroids and derivatives	NA	NA	NA	2.34465e+07	1.51678e+07	1.40638e+07	1.79904e+07	1.61916e+07	2.31784e+07	1.39009e+07	1.63493e+07	1.45125e+07	1.54494e+07	1.1977e+07	1.11419e+07	1.56349e+07	1.61075e+07	1.54986e+07	1.49774e+07	1.5296e+07	1.58461e+07	1.50027e+07	1.50984e+07	1.57417e+07
3.815_214.13206	Dethiobiotin	C10 H18 N2 O3	214.132	POS	3.815	0.000319041	1.48993	1.27271	level3	BMDB	C01909	HMDB0003581	Lipids and lipid-like molecules	Fatty acids and conjugates	Fatty Acyls	Fatty acyls[FA]	Metabolism of cofactors and vitamins	Biotin metabolism	map00780 Biotin metabolism; map01100 Metabolic pathways;	1.10936e+07	9.05475e+06	9.78139e+06	1.00042e+07	8.67106e+06	8.60486e+06	1.30757e+07	1.70215e+07	2.12137e+07	1.44479e+07	8.27594e+06	2.55878e+07	1.18212e+07	1.25957e+07	1.224e+07	1.28733e+07	1.21643e+07	1.24503e+07	1.28627e+07	1.57728e+07	1.24355e+07
3.816_137.04765	4-aminobenzoic acid	C7 H7 N O2	137.048	NEG	3.816	-3.33475e-05	-0.243328	46.6043	level3	mzCloud	C00568	HMDB0001392	Benzenoids	Benzoic acids and derivatives	Benzene and substituted derivatives	Benzene and derivatives	Xenobiotics biodegradation and metabolism	Aminobenzoate degradation	map00790 Folate biosynthesis; map01100 Metabolic pathways;	4.96078e+06	5.79587e+06	6.11745e+06	5.08956e+06	5.7904e+06	5.353e+06	9.50057e+06	9.63402e+06	8.47527e+06	8.52812e+06	7.62704e+06	8.62045e+06	6.53957e+06	6.63331e+06	6.80269e+06	6.45888e+06	6.56571e+06	6.88781e+06	6.7412e+06	6.87392e+06	6.98992e+06
3.879_211.08471	3-methoxytyrosine	C10 H13 N O4	211.085	POS	3.879	0.000248065	1.17519	26.4769	level3	BMDB	NA	HMDB0001434	Organic acids and derivatives	Amino acids, peptides, and analogues	Carboxylic acids and derivatives	Amino acids, peptides, and analogues	NA	NA	NA	1.30752e+08	1.34457e+08	8.41517e+07	8.10555e+07	7.41657e+07	1.4086e+08	1.06275e+08	1.46066e+08	1.34305e+08	8.57306e+07	1.02253e+08	1.06985e+08	1.03615e+08	1.05262e+08	1.02458e+08	1.04848e+08	1.05011e+08	1.06374e+08	1.07979e+08	1.122e+08	1.11973e+08
3.934_291.11069	Obscurolide a1	C15 H17 N O5	291.111	POS	3.934	1.28374e-05	0.0440979	55.6075	level3	mzCloud	NA	NA	NA	NA	NA	NA	NA	NA	NA	4.48007e+06	4.98092e+06	4.78179e+06	3.023e+06	4.92606e+06	5.29652e+06	3.41561e+06	2.27348e+06	3.2252e+06	2.10176e+06	5.2295e+06	1.75581e+06	3.49284e+06	3.3044e+06	3.21447e+06	3.17023e+06	3.19714e+06	3.50948e+06	3.71685e+06	3.99908e+06	3.41391e+06
3.964_183.08976	Normetanephrine	C9 H13 N O3	183.09	POS	3.964	0.000217505	1.18797	18.7891	level3	BMDB	C05589	HMDB0000819	Benzenoids	Methoxyphenols	Phenols	Phenols and derivatives	Amino acid metabolism	Tyrosine metabolism	map00350 Tyrosine metabolism; map01100 Metabolic pathways;	4.80788e+07	5.48084e+07	6.27461e+07	5.79415e+07	4.32833e+07	4.26354e+07	5.64141e+07	5.53648e+07	5.3083e+07	5.18484e+07	4.08495e+07	6.52803e+07	5.14149e+07	5.15625e+07	4.54755e+07	5.19959e+07	5.03762e+07	4.7301e+07	4.74849e+07	5.25816e+07	5.22261e+07
4.031_192.04259	Scopoletin	C10 H8 O4	192.043	POS	4.031	0.000335425	1.74662	38.8627	level3	mzCloud	C01752	HMDB0034344	Phenylpropanoids and polyketides	Hydroxycoumarins	Coumarins and derivatives	Coumarins and derivatives	Biosynthesis of other secondary metabolites	Phenylpropanoid biosynthesis	map01110 Biosynthesis of secondary metabolites;	2.95907e+06	3.21115e+06	3.69891e+06	8.80477e+06	4.04053e+06	2.99105e+06	4.33916e+06	4.00731e+06	3.87514e+06	3.56977e+06	2.91784e+06	4.05326e+06	3.66427e+06	3.55397e+06	4.0238e+06	3.73107e+06	3.61304e+06	3.88336e+06	3.99418e+06	4.01346e+06	3.74171e+06
4.125_278.08038	Sulfamethazine	C12 H14 N4 O2 S	278.08	POS	4.125	-0.00336244	-12.0915	45.3963	level3	mzCloud	C19530	HMDB0015522	Benzenoids	Benzenesulfonamides	Benzene and substituted derivatives	Benzene and derivatives	NA	NA	NA	1.09186e+06	1.77264e+06	1.78152e+06	1.36801e+06	956789	1.73346e+06	1.99428e+06	2.05959e+06	2.16732e+06	1.26747e+06	1.17957e+06	2.30713e+06	1.50982e+06	1.58124e+06	1.49164e+06	1.46882e+06	1.50168e+06	1.36208e+06	1.62231e+06	1.59995e+06	1.52893e+06
4.185_381.08160	Trans-clovamide	C18 H17 N O7	381.082	POS	4.185	21.9811	61211.5	32.3838	level3	mzCloud	NA	NA	NA	NA	NA	NA	NA	NA	NA	2.65341e+06	2.40851e+06	2.92744e+06	5.83666e+06	4.02532e+06	2.47679e+06	3.84043e+06	3.88238e+06	3.86423e+06	3.27693e+06	2.36034e+06	4.20642e+06	3.24954e+06	3.08607e+06	3.13734e+06	3.07529e+06	3.13107e+06	3.12237e+06	3.21717e+06	3.26625e+06	3.23322e+06
4.211_265.13145	N-(2,6-dimethylphenyl)-n-(methoxyacetyl) alanine	C14 H19 N O4	265.131	POS	4.211	4.46044e-05	0.168235	41.8529	level3	mzCloud	NA	NA	NA	NA	NA	NA	NA	NA	NA	1.22936e+08	1.05821e+08	7.96297e+07	7.02301e+07	7.74988e+07	1.07304e+08	5.73013e+07	3.97501e+07	4.70241e+07	4.43596e+07	6.34962e+07	2.79219e+07	6.42165e+07	6.45606e+07	6.38548e+07	6.63965e+07	6.53238e+07	6.54423e+07	6.64286e+07	6.59216e+07	6.69083e+07
4.23_268.12119	N-acetyl-l-carnosine	C11 H16 N4 O4	268.121	POS	4.23	0.0040393	15.0654	50.2911	level3	mzCloud	NA	NA	NA	NA	NA	NA	NA	NA	NA	2.10158e+06	3.25027e+06	2.07776e+06	1.72519e+06	2.92599e+06	3.71211e+06	1.02716e+06	899548	1.44334e+06	760158	1.32647e+06	875152	1.69102e+06	1.72119e+06	1.64335e+06	1.7756e+06	1.68335e+06	1.70783e+06	1.72776e+06	1.718e+06	1.79789e+06
4.291_216.12650	N-α-l-acetyl-arginine	C8 H16 N4 O3	216.126	POS	4.291	0.00426312	19.7255	34.1545	level3	mzCloud	NA	HMDB0004620	Organic acids and derivatives	Amino acids, peptides, and analogues	Carboxylic acids and derivatives	Amino acids, peptides, and analogues	NA	NA	NA	758512	863285	886708	759744	1.04228e+06	1.23896e+06	6.2782e+06	5.69594e+06	5.33831e+06	5.50309e+06	5.37996e+06	3.97493e+06	2.83446e+06	2.92678e+06	2.86297e+06	2.91056e+06	2.76786e+06	2.74922e+06	2.79939e+06	2.7305e+06	2.8109e+06
4.313_352.08066	4-methylumbelliferyl glucuronide	C16 H16 O9	352.081	POS	4.313	0.00122819	3.48838	46.5576	level3	mzCloud	C11584	HMDB0240464	Phenylpropanoids and polyketides	Coumarin glycosides	Coumarins and derivatives	Coumarins and derivatives	NA	NA	NA	5.50648e+06	5.77454e+06	5.75665e+06	5.68441e+06	4.95952e+06	5.27659e+06	5.27122e+06	6.64006e+06	6.43814e+06	4.27759e+06	3.54509e+06	6.13512e+06	5.04624e+06	5.08426e+06	5.10596e+06	5.06834e+06	5.14251e+06	5.00701e+06	5.19619e+06	5.18312e+06	5.16437e+06
4.366_404.08372	N-2-(4-{[(2,6-dimethoxy-4-pyrimidinyl)amino]sulfonyl}phenyl)-2-furamide	C17 H16 N4 O6 S	404.084	NEG	4.366	0.0046682	11.5527	46.9595	level3	mzCloud	NA	NA	NA	NA	NA	NA	NA	NA	NA	952327	1.04956e+06	1.11379e+06	923126	1.34351e+06	1.15239e+06	689919	576195	599484	791261	803276	713014	827408	800604	849593	843167	847754	846641	851328	851229	871411
4.478_182.05827	3,5-dimethoxybenzoic acid	C9 H10 O4	182.058	POS	4.478	0.00035829	1.968	47.2871	level3	mzCloud	NA	NA	NA	NA	NA	NA	NA	NA	NA	8.62668e+06	8.28516e+06	6.76737e+06	8.39559e+06	6.83887e+06	7.69926e+06	1.18001e+07	8.3768e+06	1.26194e+07	1.07193e+07	9.35787e+06	9.56298e+06	7.95371e+06	8.19431e+06	8.24115e+06	8.33131e+06	8.05514e+06	8.42018e+06	8.46505e+06	8.77542e+06	8.26509e+06
4.507_222.08676	Monobutyl phthalate	C12 H14 O4	222.087	POS	4.507	-0.00244565	-11.012	37.2509	level3	mzCloud	NA	HMDB0013247	Benzenoids	Benzoic acids and derivatives	Benzene and substituted derivatives	Benzene and derivatives	NA	NA	NA	512899	753611	1.36096e+06	1.35592e+06	1.75141e+06	466358	538286	449457	489369	590307	658477	538960	668850	880772	797182	675487	801845	761967	767277	655529	844044
4.551_150.06838	(2s,3s)-(-)-3-phenylglycidol	C9 H10 O2	150.068	POS	4.551	0.000304752	2.03076	33.2228	level3	mzCloud	NA	NA	NA	NA	NA	NA	NA	NA	NA	4.36608e+06	4.60231e+06	5.01892e+06	5.26139e+06	5.71554e+06	4.83067e+06	2.82571e+06	2.88934e+06	2.88762e+06	3.40851e+06	2.52598e+06	3.63272e+06	3.8785e+06	4.19471e+06	4.25359e+06	3.16214e+06	4.21646e+06	4.2657e+06	3.87531e+06	3.7778e+06	3.74945e+06
4.557_296.13711	Cryptotanshinone	C19 H20 O3	296.137	POS	4.557	-0.0041304	-13.9474	46.8248	level3	mzCloud	NA	NA	NA	NA	NA	NA	NA	NA	NA	6.46483e+06	4.80726e+06	3.04786e+06	3.56626e+06	2.72841e+06	4.67675e+06	3.72355e+06	4.39002e+06	4.96956e+06	4.1853e+06	6.1829e+06	5.59533e+06	3.95585e+06	4.15418e+06	4.09689e+06	3.86522e+06	3.81216e+06	4.20452e+06	4.03146e+06	4.20728e+06	4.02033e+06
4.72_136.05273	3-methoxybenzaldehyde	C8 H8 O2	136.053	POS	4.72	0.000299928	2.2045	43.0625	level3	mzCloud	NA	HMDB0031459	Benzenoids	Benzoyl derivatives	Benzene and substituted derivatives	Benzene and derivatives	NA	NA	NA	3.44296e+06	3.13779e+06	3.98883e+06	3.73833e+06	3.4033e+06	3.61192e+06	3.17871e+06	3.6026e+06	3.08439e+06	4.02398e+06	3.33382e+06	2.73439e+06	2.9705e+06	4.2053e+06	2.91385e+06	3.51548e+06	3.1072e+06	3.42776e+06	3.10194e+06	3.31788e+06	2.97281e+06
4.761_122.07341	1-phenylethanol	C8 H10 O	122.073	POS	4.761	0.000243005	1.99065	22.8244	level3	BMDB	C07112	HMDB0032619	Benzenoids	NA	Benzene and substituted derivatives	Benzene and derivatives	NA	NA	NA	5.69727e+06	4.82262e+06	4.30286e+06	5.71045e+06	5.41643e+06	4.19686e+06	4.07109e+06	4.90502e+06	4.21008e+06	5.07712e+06	4.44946e+06	3.83859e+06	4.59943e+06	4.63534e+06	4.86662e+06	3.72647e+06	3.75151e+06	3.60829e+06	3.60332e+06	4.67231e+06	4.43085e+06
4.793_250.16819	Lidocaine n-oxide	C14 H22 N2 O2	250.168	POS	4.793	6.49476e-05	0.259616	42.2091	level3	mzCloud	NA	NA	NA	NA	NA	NA	NA	NA	NA	4.07615e+06	2.75821e+06	1.86752e+06	1.63885e+06	2.2586e+06	2.20233e+06	7.92359e+06	8.51468e+06	9.10652e+06	8.18527e+06	2.61247e+07	5.5632e+06	5.75198e+06	5.7304e+06	5.97677e+06	6.0259e+06	5.77205e+06	5.87155e+06	5.77366e+06	5.75174e+06	6.02572e+06
4.821_159.06870	Indole-3-acetaldehyde	C10 H9 N O	159.069	POS	4.821	0.000284462	1.7883	34.0119	level3	BMDB	C00637	HMDB0001190	Organoheterocyclic compounds	Indoles	Indoles and derivatives	Indoles	Amino acid metabolism	Tryptophan metabolism	map00380 Tryptophan metabolism; map01100 Metabolic pathways;	1.34238e+07	1.23812e+07	1.21545e+07	1.06051e+07	1.52935e+07	1.42466e+07	1.70035e+07	1.38485e+07	1.64847e+07	1.18654e+07	1.51148e+07	1.46946e+07	1.35829e+07	1.10954e+07	1.22586e+07	1.36239e+07	1.40943e+07	1.4297e+07	1.46417e+07	1.38913e+07	1.93804e+07
4.837_224.14143	Methyl jasmonate	C13 H20 O3	224.141	POS	4.837	0.000188882	0.842693	10.2506	level3	BMDB	C11512	HMDB0036583	Lipids and lipid-like molecules	Lineolic acids and derivatives	Fatty Acyls	Fatty acyls[FA]	Lipid metabolism	alpha-Linolenic acid metabolism	map00592 alpha-Linolenic acid metabolism; map01110 Biosynthesis of secondary metabolites;	1.0696e+08	8.50527e+07	7.84419e+07	9.74406e+07	8.49258e+07	8.17096e+07	7.96368e+07	8.72347e+07	7.32233e+07	9.96117e+07	8.45489e+07	6.55792e+07	7.94884e+07	7.99702e+07	7.89659e+07	7.91852e+07	7.76427e+07	8.09782e+07	8.08806e+07	8.16428e+07	7.86351e+07
4.925_201.13638	Capryloylglycine	C10 H19 N O3	201.136	NEG	4.925	-0.000112238	-0.558019	51.7895	level3	mzCloud	NA	HMDB0000832	Organic acids and derivatives	Amino acids, peptides, and analogues	Carboxylic acids and derivatives	Amino acids, peptides, and analogues	NA	NA	NA	335692	364620	391551	222907	370969	406957	912942	825333	969681	760191	1.65822e+06	880983	613629	625205	609072	599926	594822	633907	621617	627888	618380
4.942_232.12473	Melatonin	C13 H16 N2 O2	232.125	POS	4.942	0.00354946	15.2914	48.7996	level3	mzCloud	C01598	HMDB0001389	Organoheterocyclic compounds	Indoles	Indoles and derivatives	Indoles	Amino acid metabolism	Tryptophan metabolism	map00380 Tryptophan metabolism; map01100 Metabolic pathways;	999050	1.19043e+07	2.75971e+06	336799	1.84061e+06	3.4798e+06	2.38951e+06	2.88287e+06	3.33531e+06	732012	5.53747e+06	991693	2.76655e+06	2.73378e+06	2.78931e+06	2.79672e+06	2.72185e+06	2.76629e+06	2.77109e+06	2.87214e+06	2.91533e+06
4.964_161.04797	Hippurate	C9 H9 N O3	161.048	POS	4.964	-18.0103	-100583	7.5707	level3	BMDB	C01586	HMDB0000714	Benzenoids	Benzoic acids and derivatives	Benzene and substituted derivatives	Benzene and derivatives	Amino acid metabolism	Phenylalanine metabolism	map00360 Phenylalanine metabolism; map01100 Metabolic pathways;	6.98159e+07	1.08977e+08	1.10056e+08	8.37193e+07	1.14921e+08	1.31672e+08	4.40332e+07	4.29836e+07	5.45576e+07	4.47014e+07	4.4291e+07	4.83777e+07	6.85111e+07	6.94077e+07	6.78922e+07	6.61965e+07	6.81268e+07	7.17367e+07	6.89163e+07	7.08894e+07	7.32902e+07
5.045_245.08753	Debromohymenialdisine	C11 H11 N5 O2	245.088	POS	5.045	-0.00374686	-15.2876	42.0024	level3	mzCloud	C19897	NA	NA	NA	NA	NA	NA	NA	NA	1.40696e+06	2.94594e+06	1.80629e+06	729574	1.45216e+06	2.92375e+06	6.72077e+06	5.59503e+06	4.08513e+06	3.87281e+06	2.54975e+06	3.32466e+06	2.74882e+06	2.84329e+06	2.75926e+06	2.76583e+06	2.61876e+06	2.86176e+06	2.78446e+06	2.8437e+06	2.73206e+06
5.269_236.06867	Radicinin	C12 H12 O5	236.069	POS	5.269	0.000192784	0.816643	30.3866	level3	mzCloud	NA	NA	NA	NA	NA	NA	NA	NA	NA	4.94886e+06	2.41085e+06	1.76e+06	1.23092e+06	1.89467e+06	2.52824e+06	1.63009e+06	1.81763e+06	2.0857e+06	1.67857e+06	2.87507e+06	1.59895e+06	1.86063e+06	1.9873e+06	1.84552e+06	2.00279e+06	2.08986e+06	2.01907e+06	1.99747e+06	2.03579e+06	2.08085e+06
5.406_398.09772	Puerarin	C21 H20 O9	398.098	POS	5.406	-18.013	-43289	55.8879	level3	mzCloud	C10524	HMDB0240265	Phenylpropanoids and polyketides	Isoflavonoid C-glycosides	Isoflavonoids	Flavonoids	NA	NA	NA	42936.8	45892.6	42872.7	42660.7	42492.8	43903.5	2.89918e+07	2.37399e+07	2.31257e+07	1.99462e+07	3.07438e+07	2.0976e+07	1.97007e+07	1.91431e+07	1.90603e+07	1.97816e+07	1.9944e+07	1.78017e+07	1.7199e+07	1.63931e+07	1.66302e+07
5.433_250.11820	Coenzyme q1	C14 H18 O4	250.118	POS	5.433	-0.00231292	-9.24723	56.8321	level3	mzCloud	NA	HMDB0002012	Lipids and lipid-like molecules	Quinone and hydroquinone lipids	Prenol lipids	Quinone	NA	NA	NA	7.63328e+06	7.84571e+06	5.32611e+06	6.44926e+06	5.48062e+06	6.99316e+06	3.96436e+06	3.65649e+06	3.71194e+06	3.34773e+06	4.88161e+06	2.83231e+06	4.74519e+06	4.7246e+06	4.69678e+06	4.68742e+06	4.87037e+06	4.73522e+06	4.69545e+06	4.42578e+06	4.47626e+06
5.889_126.10471	Caprylic acid (octanoic acid)	C8 H16 O2	126.105	POS	5.889	-18.0103	-124972	40.6244	level3	BMDB	C06423	HMDB0000482	Lipids and lipid-like molecules	Fatty acids and conjugates	Fatty Acyls	Fatty acyls[FA]	Lipid metabolism	Fatty acid biosynthesis	map00061 Fatty acid biosynthesis; map00785 Lipoic acid metabolism; map01100 Metabolic pathways;	5.59676e+06	6.51365e+06	6.06461e+06	5.95165e+06	6.11826e+06	6.00586e+06	6.89617e+06	5.2696e+06	5.88949e+06	5.96135e+06	5.56601e+06	5.75209e+06	5.33156e+06	5.42574e+06	5.50139e+06	5.6652e+06	5.57114e+06	5.56735e+06	5.60278e+06	5.69656e+06	7.10205e+06
5.895_258.08928	Yangonin	C15 H14 O4	258.089	POS	5.895	7.07221e-05	0.274022	38.4397	level3	mzCloud	C09980	HMDB0034144	Phenylpropanoids and polyketides	NA	Kavalactones	Polyketides[PK]	Chemical structure transformation maps	Biosynthesis of phenylpropanoids	NA	59399.2	60799.5	55140.7	59684.1	58392	65705	8.38333e+07	6.93642e+07	7.53926e+07	7.53258e+07	7.52077e+07	7.83564e+07	3.18235e+07	3.1868e+07	3.15416e+07	3.35811e+07	3.29715e+07	3.28651e+07	3.3316e+07	3.35557e+07	3.23358e+07
5.918_372.15483	Desacetyl diltiazem	C20 H24 N2 O3 S	372.155	POS	5.918	0.00406958	10.9353	39.1931	level3	mzCloud	NA	NA	NA	NA	NA	NA	NA	NA	NA	6.07853e+06	9.00728e+06	8.35467e+06	8.29669e+06	7.43758e+06	7.8395e+06	3.91016e+06	2.80392e+06	2.85914e+06	3.20415e+06	2.98784e+06	2.74709e+06	5.60333e+06	5.44253e+06	5.56703e+06	5.70881e+06	5.60721e+06	5.32501e+06	5.14868e+06	5.19511e+06	4.70547e+06
6.01_372.12088	Tangeritin	C20 H20 O7	372.121	POS	6.01	-1.95619e-05	-0.0525686	30.1951	level3	mzCloud	NA	NA	NA	NA	NA	NA	NA	NA	NA	93566.3	86038.6	88084.1	88244.1	86387	92476.1	1.7001e+07	1.46913e+07	1.49834e+07	1.56238e+07	1.53322e+07	1.54688e+07	7.5451e+06	7.59689e+06	7.06725e+06	7.47418e+06	7.6539e+06	7.07536e+06	7.4171e+06	7.54459e+06	7.56921e+06
6.155_329.04671	Adenosine 3'5'-cyclic monophosphate	C10 H12 N5 O6 P	329.047	NEG	6.155	-0.00581432	-17.6699	32.555	level3	mzCloud	C00575	HMDB0000058	Nucleosides, nucleotides, and analogues	Cyclic purine nucleotides	Purine nucleotides	Purines and derivatives	Nucleotide metabolism	Purine metabolism	map00230 Purine metabolism; map01100 Metabolic pathways;	772981	1.16412e+06	601718	605195	650590	1.31204e+06	878658	680725	778310	525960	516524	554917	728360	699205	719898	716205	688301	707756	727855	717718	706440
6.626_270.08924	Shikonin	C16 H16 O5	270.089	POS	6.626	-18.0105	-62514.9	51.1964	level3	mzCloud	C17412	NA	Others	alpha-Naphthoquinones	Naphthoquinones	Quinone	Metabolism of cofactors and vitamins	Ubiquinone and other terpenoid-quinone biosynthesis	map00130 Ubiquinone and other terpenoid-quinone biosynthesis; map01110 Biosynthesis of secondary metabolites;	49811.8	48167.3	47203	46418.4	45754.1	48015.8	3.84601e+07	3.06851e+07	3.34377e+07	3.74248e+07	3.12387e+07	3.03153e+07	1.86764e+07	1.85118e+07	1.95041e+07	1.86368e+07	1.90786e+07	1.90457e+07	1.81995e+07	1.9239e+07	1.92737e+07
6.845_136.05271	Phenyl acetate	C8 H8 O2	136.053	POS	6.845	0.000277461	2.03937	25.211	level3	BMDB	C00548	HMDB0040733	Benzenoids	NA	Phenol esters	Benzene and derivatives	NA	NA	NA	6.24004e+06	4.98098e+06	5.96728e+06	6.89061e+06	5.58153e+06	6.2501e+06	5.64171e+06	4.55626e+06	3.92958e+06	4.15798e+06	6.36517e+06	4.60597e+06	4.9369e+06	5.62528e+06	5.88644e+06	4.65066e+06	4.55732e+06	4.72912e+06	4.70312e+06	6.02882e+06	4.56617e+06
6.845_208.10743	Β-asarone	C12 H16 O3	208.107	POS	6.845	-0.00251737	-12.0964	48.1339	level3	mzCloud	C10430	NA	NA	NA	NA	NA	NA	NA	NA	5.29679e+06	1.51183e+07	1.66519e+07	2.43749e+07	2.30635e+07	1.391e+07	670114	1.20184e+06	1.71407e+06	1.84623e+06	686514	5.57005e+06	6.37255e+06	6.67533e+06	6.23699e+06	6.42743e+06	6.34811e+06	6.38911e+06	6.83661e+06	6.38326e+06	6.46088e+06
6.975_162.10474	Valerophenone	C11 H14 O	162.105	POS	6.975	0.000277855	1.71405	57.3703	level3	mzCloud	NA	HMDB0031208	Organic oxygen compounds	Carbonyl compounds	Organooxygen compounds	Organic oxygen compounds	NA	NA	NA	1.32627e+07	1.12325e+07	1.52308e+07	1.7784e+07	1.48325e+07	1.20098e+07	1.32809e+07	1.22625e+07	1.22477e+07	1.32678e+07	1.53281e+07	1.38802e+07	1.19282e+07	1.16138e+07	1.1467e+07	1.17733e+07	1.23884e+07	1.24054e+07	1.14604e+07	1.1536e+07	1.17015e+07
7.027_286.15690	16α-hydroxyestrone	C18 H22 O3	286.157	POS	7.027	1.23863e-06	0.0043285	56.669	level3	mzCloud	C05300	HMDB0000335	Lipids and lipid-like molecules	Estrane steroids	Steroids and steroid derivatives	Steroids and derivatives	Lipid metabolism	Steroid hormone biosynthesis	map01100 Metabolic pathways;	1.33645e+07	8.74751e+06	1.5654e+07	1.65772e+07	1.56735e+07	1.4565e+07	1.11562e+07	1.37496e+07	1.17298e+07	9.41985e+06	1.38484e+07	7.34255e+06	1.23541e+07	1.19022e+07	1.22271e+07	9.4829e+06	1.20711e+07	1.20566e+07	1.35737e+07	1.21984e+07	1.37928e+07
7.052_184.11035	Sebacate	C10 H18 O4	184.11	POS	7.052	-18.0102	-89106	56.4876	level3	BMDB	C08277	HMDB0000792	Lipids and lipid-like molecules	Fatty acids and conjugates	Fatty Acyls	Fatty acyls[FA]	NA	NA	NA	4.91237e+06	5.2141e+06	5.46647e+06	6.36199e+06	4.52402e+06	4.14786e+06	3.74619e+06	3.33977e+06	3.47695e+06	4.37938e+06	4.20119e+06	5.29425e+06	4.60068e+06	4.38345e+06	4.74546e+06	4.47126e+06	4.64165e+06	4.01414e+06	4.50943e+06	4.38659e+06	4.3918e+06
7.087_404.21742	Strophanthidin	C23 H32 O6	404.217	POS	7.087	-0.00246911	-6.10834	32.6807	level3	mzCloud	C19988	NA	Terpenoids	Cardanolide	Steroids	Terpenoids	NA	NA	NA	5.04572e+06	5.82385e+06	6.84711e+06	5.8065e+06	5.36213e+06	2.82659e+06	7.26048e+06	4.22325e+06	6.22579e+06	8.4813e+06	5.05551e+06	6.93879e+06	4.7073e+06	5.906e+06	5.37694e+06	5.43263e+06	3.92349e+06	6.83545e+06	6.43051e+06	5.52702e+06	7.70638e+06
7.203_352.22463	Lipoxin b4	C20 H32 O5	352.225	NEG	7.203	-0.000341989	-0.97094	55.9237	level3	mzCloud	C06315	HMDB0005082	Lipids and lipid-like molecules	Eicosanoids	Fatty Acyls	Fatty acyls[FA]	Lipid metabolism	Arachidonic acid metabolism	map00590 Arachidonic acid metabolism;	1.50279e+06	1.0849e+06	1.24888e+06	1.65653e+06	1.21209e+06	1.24774e+06	1.56266e+06	1.9306e+06	1.51146e+06	2.48325e+06	1.70347e+06	1.65857e+06	1.62278e+06	1.64593e+06	1.64886e+06	1.67079e+06	1.68955e+06	1.66134e+06	1.79217e+06	1.70329e+06	1.74567e+06
7.333_368.16246	Testosterone sulfate	C19 H28 O5 S	368.162	POS	7.333	-0.00328256	-8.91599	34.8925	level3	mzCloud	NA	HMDB0002833	Lipids and lipid-like molecules	Sulfated steroids	Steroids and steroid derivatives	Steroids and derivatives	NA	NA	NA	1.70545e+07	2.08964e+07	1.70763e+07	1.68632e+07	1.5151e+07	1.57361e+07	1.36734e+07	1.06128e+07	1.24366e+07	1.29091e+07	1.67184e+07	1.36213e+07	1.40468e+07	1.43937e+07	1.33594e+07	1.32771e+07	1.46115e+07	1.3476e+07	1.37658e+07	1.35904e+07	1.31862e+07
7.335_470.12574	Sakuranin	C22 H24 O10	470.126	POS	7.335	21.9888	49067.1	43.8423	level3	mzCloud	C17391	NA	PK Polyketides	PK1214 Flavanones	PK12 Flavonoids	Polyketides[PK]	NA	NA	NA	1.30366e+07	1.59617e+07	1.42438e+07	1.25148e+07	1.17558e+07	1.19862e+07	8.27798e+06	6.06562e+06	6.77923e+06	6.6396e+06	1.06559e+07	7.36378e+06	9.86099e+06	9.79408e+06	9.19617e+06	9.49759e+06	9.76812e+06	9.51646e+06	9.35555e+06	9.14701e+06	8.87556e+06
7.399_298.17799	3,14-dihydro-15-keto-tetranor prostaglandin e2	C16 H26 O5	298.178	POS	7.399	-3.57907e-05	-0.120031	49.2128	level3	mzCloud	NA	NA	NA	NA	NA	NA	NA	NA	NA	1.49314e+07	1.79601e+07	2.08285e+07	1.77613e+07	1.98514e+07	2.07811e+07	5.96482e+06	6.21228e+06	9.51293e+06	6.38864e+06	4.46562e+06	7.26839e+06	1.08521e+07	1.08101e+07	1.10977e+07	1.10626e+07	1.12029e+07	1.10576e+07	1.10082e+07	1.08533e+07	1.12241e+07
7.58_376.22469	6β-prostaglandin i1	C20 H34 O5	376.225	NEG	7.58	21.9841	62059.7	50.8025	level3	mzCloud	NA	NA	NA	NA	NA	NA	NA	NA	NA	1.12123e+07	7.05602e+06	6.88338e+06	8.32405e+06	6.9663e+06	5.75083e+06	1.95347e+07	2.06576e+07	5.23603e+06	2.65471e+07	1.0728e+07	2.16465e+07	7.39322e+06	1.02812e+07	7.39574e+06	6.94063e+06	7.42926e+06	1.3761e+07	7.50103e+06	1.06781e+07	7.85181e+06
7.757_376.22457	Desoxycortone	C21 H30 O3	376.225	NEG	7.757	46.0051	139317	36.9693	level3	mzCloud	C03205	HMDB0000016	Lipids and lipid-like molecules	Hydroxysteroids	Steroids and steroid derivatives	Steroids and derivatives	Lipid metabolism	Steroid hormone biosynthesis	map01100 Metabolic pathways;	9.85003e+06	8.45068e+06	1.17256e+07	1.09347e+07	7.90915e+06	8.55002e+06	1.34054e+07	1.67261e+07	1.4844e+07	1.94573e+07	1.17719e+07	1.34049e+07	1.45197e+07	1.54002e+07	1.52271e+07	1.45328e+07	1.48963e+07	1.55737e+07	1.47253e+07	1.50693e+07	1.57829e+07
7.81_132.05777	Trans-cinnamaldehyde	C9 H8 O	132.058	POS	7.81	0.000252399	1.91128	38.4703	level3	mzCloud	C00903	HMDB0003441	Phenylpropanoids and polyketides	NA	Cinnamaldehydes	Polyketides[PK]	Biosynthesis of other secondary metabolites	Phenylpropanoid biosynthesis	map01100 Metabolic pathways; map01110 Biosynthesis of secondary metabolites;	2.95559e+07	2.58961e+07	2.66148e+07	2.84149e+07	2.59374e+07	2.49195e+07	2.11228e+07	2.13055e+07	1.87917e+07	2.33968e+07	1.66335e+07	1.94859e+07	2.20693e+07	2.17609e+07	2.21303e+07	2.21683e+07	2.17542e+07	2.14852e+07	2.17674e+07	2.11016e+07	2.18655e+07
7.92_254.16712	Estradiol-17alpha	C18 H24 O2	254.167	POS	7.92	-18.0105	-66171.9	37.5275	level3	BMDB	C02537	HMDB0000429	Lipids and lipid-like molecules	Estrane steroids	Steroids and steroid derivatives	Steroids and derivatives	Lipid metabolism	Steroid hormone biosynthesis	NA	7.76103e+06	5.35489e+06	7.32983e+06	8.68712e+06	5.90384e+06	6.48183e+06	5.64622e+06	6.6222e+06	6.05248e+06	1.05873e+07	7.28124e+06	6.18865e+06	7.32746e+06	6.84839e+06	6.93137e+06	7.1725e+06	7.22091e+06	6.57565e+06	6.45194e+06	7.03644e+06	5.992e+06
7.923_178.09968	Isobutyl benzoate	C11 H14 O2	178.1	POS	7.923	0.000304353	1.70889	38.5909	level3	mzCloud	NA	HMDB0040583	Benzenoids	Benzoic acids and derivatives	Benzene and substituted derivatives	Benzene and derivatives	NA	NA	NA	4.07331e+07	2.96034e+07	3.2111e+07	4.63464e+07	2.85136e+07	3.32584e+07	2.40898e+07	3.38185e+07	2.60503e+07	4.81132e+07	2.81442e+07	2.56023e+07	3.05688e+07	3.05005e+07	3.09579e+07	3.00976e+07	3.17521e+07	3.12213e+07	3.05536e+07	3.10839e+07	3.10628e+07
8.042_354.24030	8-iso prostaglandin f2β	C20 H34 O5	354.24	NEG	8.042	-0.000321752	-0.908287	47.5002	level3	mzCloud	NA	NA	NA	NA	NA	NA	NA	NA	NA	3.05852e+06	2.04992e+06	2.41546e+06	5.56572e+06	2.66155e+06	2.31449e+06	1.91382e+06	1.38675e+06	1.41003e+06	2.19252e+06	1.86422e+06	1.75987e+06	2.37306e+06	2.38867e+06	1.9602e+06	2.43157e+06	2.22861e+06	2.41643e+06	2.80985e+06	2.76525e+06	1.71332e+06
8.093_294.18311	6-gingerol	C17 H26 O4	294.183	POS	8.093	3.31037e-06	0.0112527	59.2767	level3	mzCloud	C10462	NA	Skimate / acetate-malonate pathway derived compounds	Zingiber derived compounds	Others	Polyketides[PK]	Biosynthesis of other secondary metabolites	Stilbenoid, diarylheptanoid and gingerol biosynthesis	map01110 Biosynthesis of secondary metabolites;	4.33829e+07	4.89665e+07	7.15062e+07	4.67432e+07	7.00012e+07	3.4086e+07	4.60136e+07	3.61677e+07	7.68453e+07	3.68359e+07	2.39218e+07	5.51424e+07	4.7688e+07	4.61783e+07	4.66261e+07	4.73586e+07	4.78795e+07	4.62508e+07	4.62146e+07	4.6786e+07	4.48405e+07
8.094_258.18333	13,14-dihydro-15-keto-tetranor prostaglandin d2	C16 H26 O5	258.183	POS	8.094	-39.9947	-134130	37.6454	level3	mzCloud	NA	NA	NA	NA	NA	NA	NA	NA	NA	2.5225e+06	3.91052e+06	2.99384e+06	3.05303e+06	3.186e+06	3.78321e+06	2.58339e+06	2.4478e+06	3.27586e+06	3.23678e+06	2.70757e+06	2.14553e+06	2.23671e+06	2.98535e+06	3.21074e+06	2.82375e+06	2.22186e+06	2.39126e+06	2.2026e+06	2.7951e+06	2.19168e+06
8.144_228.07882	Trioxsalen	C14 H12 O3	228.079	POS	8.144	0.000173899	0.762454	49.5975	level3	mzCloud	C09314	HMDB0015575	Phenylpropanoids and polyketides	Furanocoumarins	Coumarins and derivatives	Coumarins and derivatives	NA	NA	NA	3.82113e+07	3.1914e+07	3.53708e+07	3.97691e+07	3.67807e+07	4.20552e+07	6.02811e+08	5.36274e+08	5.56234e+08	6.33412e+08	6.08275e+08	5.67679e+08	3.13782e+08	3.09853e+08	3.04784e+08	3.17304e+08	3.12892e+08	3.04753e+08	3.01827e+08	3.06482e+08	3.06112e+08
8.149_360.19094	Aldosterone	C21 H28 O5	360.191	NEG	8.149	-0.00273864	-7.60325	35.0838	level3	mzCloud	C01780	HMDB0000037	Lipids and lipid-like molecules	Hydroxysteroids	Steroids and steroid derivatives	Steroids and derivatives	Lipid metabolism	Steroid hormone biosynthesis	map01100 Metabolic pathways;	1.67797e+07	1.54116e+07	1.53856e+07	1.59958e+07	1.21699e+07	1.52069e+07	1.03964e+07	1.11098e+07	1.02156e+07	9.83781e+06	1.15475e+07	1.05762e+07	1.23451e+07	1.21041e+07	1.21176e+07	1.21819e+07	1.21475e+07	1.20848e+07	1.18192e+07	1.22553e+07	1.21812e+07
8.15_354.24029	13,14-dihydro-19(r)-hydroxy prostaglandin e1	C20 H36 O6	354.24	NEG	8.15	-18.0109	-48383.7	49.0865	level3	mzCloud	NA	NA	NA	NA	NA	NA	NA	NA	NA	1.08044e+07	8.96124e+06	6.5747e+06	5.82096e+06	7.35163e+06	9.59677e+06	4.72864e+06	4.61248e+06	4.30473e+06	4.63167e+06	6.24018e+06	4.59405e+06	6.06807e+06	6.06115e+06	6.1426e+06	6.25851e+06	6.08227e+06	5.86429e+06	6.11432e+06	6.03309e+06	6.31633e+06
8.168_327.24091	10-nitrooleate	C18 H33 N O4	327.241	POS	8.168	-4.58755e-05	-0.140189	52.9867	level3	mzCloud	NA	NA	NA	NA	NA	NA	NA	NA	NA	6.0962e+06	4.59994e+06	4.68149e+06	6.9398e+06	4.3715e+06	5.21983e+06	3.88195e+06	5.95547e+06	4.71167e+06	1.08798e+07	5.55843e+06	4.57957e+06	5.15194e+06	5.01026e+06	4.94515e+06	5.34797e+06	5.24668e+06	5.16577e+06	4.80984e+06	5.07515e+06	4.92397e+06
8.172_301.29807	Stearate	C18 H36 O2	301.298	POS	8.172	17.0265	59895.3	54.9314	level3	BMDB	C01530	HMDB0000827	Lipids and lipid-like molecules	Fatty acids and conjugates	Fatty Acyls	Fatty acyls[FA]	Lipid metabolism	Fatty acid biosynthesis	map00061 Fatty acid biosynthesis; map01040 Biosynthesis of unsaturated fatty acids;	4.4734e+07	4.71665e+07	5.19751e+07	6.56027e+07	8.255e+07	9.53325e+07	3.11263e+07	3.32817e+07	2.96606e+07	2.99932e+07	3.77124e+07	2.72527e+07	7.08706e+07	6.88298e+07	6.57298e+07	6.81827e+07	6.89508e+07	6.71516e+07	6.81279e+07	6.91245e+07	6.87018e+07
8.22_346.25073	16,16-dimethyl prostaglandin a1	C22 H36 O4	346.251	POS	8.22	-18.0106	-49444.2	37.497	level3	mzCloud	NA	NA	NA	NA	NA	NA	NA	NA	NA	1.55307e+06	1.11497e+06	1.03989e+06	2.3051e+06	1.2179e+06	1.3667e+06	721549	971379	817018	1.03984e+06	927930	1.11228e+06	1.07856e+06	1.04326e+06	987074	1.06642e+06	1.03844e+06	1.1116e+06	1.04234e+06	1.2242e+06	797979
8.258_354.24072	Ent-8-iso prostaglandin f2α	C20 H34 O5	354.241	POS	8.258	9.63833e-05	0.272084	47.6788	level3	mzCloud	NA	NA	NA	NA	NA	NA	NA	NA	NA	1.90486e+07	1.01119e+07	1.37002e+07	3.7482e+07	1.713e+07	1.32931e+07	9.29357e+06	6.65931e+06	9.88004e+06	1.32696e+07	1.39066e+07	9.87626e+06	1.39673e+07	1.54577e+07	1.47954e+07	1.24071e+07	1.48741e+07	1.16481e+07	1.45985e+07	1.36073e+07	1.43255e+07
8.283_376.22317	5-trans prostaglandin f2β	C20 H34 O5	376.223	POS	8.283	21.9825	62055.4	34.9396	level3	mzCloud	NA	NA	NA	NA	NA	NA	NA	NA	NA	1.32182e+07	1.13936e+07	1.08817e+07	1.84285e+07	1.26323e+07	4.9954e+06	8.5093e+06	7.01646e+06	7.19512e+06	1.16168e+07	1.23243e+07	9.00594e+06	1.00135e+07	1.06613e+07	3.68012e+06	8.94185e+06	1.00699e+07	9.10967e+06	1.00387e+07	5.85969e+06	1.00931e+07
8.297_334.21204	15-keto prostaglandin f2α	C20 H32 O5	334.212	POS	8.297	-18.0129	-51140.4	54.9808	level3	mzCloud	C05960	HMDB0004240	Lipids and lipid-like molecules	Eicosanoids	Fatty Acyls	Fatty acyls[FA]	Lipid metabolism	Arachidonic acid metabolism	map00590 Arachidonic acid metabolism;	1.56455e+07	1.07468e+07	1.02088e+07	1.39096e+07	9.66576e+06	1.01751e+07	1.03719e+07	1.21557e+07	7.79253e+06	1.65021e+07	1.05274e+07	7.61409e+06	9.13232e+06	1.04701e+07	1.02937e+07	8.56273e+06	9.98963e+06	9.0014e+06	1.07971e+07	1.01001e+07	1.095e+07
8.405_150.10477	Carvone	C10 H14 O	150.105	POS	8.405	0.000307801	2.05058	35.7538	level3	mzCloud	NA	NA	NA	NA	NA	NA	NA	NA	NA	1.47993e+07	1.0255e+07	1.34421e+07	1.50413e+07	1.26507e+07	9.87103e+06	1.45655e+07	1.13629e+07	9.56162e+06	1.2607e+07	9.8215e+06	1.19303e+07	1.63283e+07	1.14506e+07	1.04766e+07	1.22138e+07	1.10673e+07	1.0884e+07	1.58247e+07	1.66125e+07	1.14928e+07
8.435_394.23438	Thromoboxane b1	C20 H36 O6	394.234	POS	8.435	21.9832	59054.7	30.9524	level3	mzCloud	NA	NA	NA	NA	NA	NA	NA	NA	NA	3.5237e+06	2.68849e+06	5.06612e+06	3.25257e+06	5.83752e+06	3.97622e+06	5.61549e+06	4.4666e+06	3.71636e+06	6.20356e+06	4.28545e+06	3.24543e+06	3.80231e+06	2.81712e+06	3.63324e+06	4.0593e+06	2.54878e+06	3.86189e+06	3.38728e+06	2.8469e+06	3.3729e+06
8.562_354.24032	11-epiprostaglandin e1	C20 H34 O5	354.24	NEG	8.562	-0.000307426	-0.867844	42.5768	level3	mzCloud	NA	NA	NA	NA	NA	NA	NA	NA	NA	1.78705e+06	2.07272e+06	3.01629e+06	2.05928e+06	3.02911e+06	1.57651e+06	1.82559e+06	1.36327e+06	2.90064e+06	1.35675e+06	926752	2.0953e+06	1.95598e+06	1.98794e+06	1.96391e+06	2.08512e+06	1.99531e+06	2.02191e+06	1.92112e+06	2.00044e+06	1.95816e+06
8.617_362.24586	11-deoxy prostaglandin f1α	C20 H36 O4	362.246	POS	8.617	21.9845	64610.6	47.4706	level3	mzCloud	NA	NA	NA	NA	NA	NA	NA	NA	NA	9.57158e+06	8.95464e+06	1.01483e+07	1.0982e+07	1.06925e+07	7.14478e+06	8.0118e+06	9.33402e+06	8.4232e+06	1.05732e+07	1.14699e+07	8.9202e+06	1.00935e+07	9.74142e+06	8.62323e+06	9.50236e+06	8.84835e+06	8.99394e+06	8.83475e+06	9.19896e+06	7.20058e+06
8.759_304.20378	Cannabichromevarin	C19 H26 O2	304.204	POS	8.759	18.0105	62931.3	32.0362	level3	mzCloud	NA	NA	NA	NA	NA	NA	NA	NA	NA	6.30092e+06	6.05417e+06	7.24504e+06	5.73371e+06	6.65582e+06	6.2962e+06	6.50803e+06	6.49939e+06	5.94444e+06	6.85483e+06	7.0631e+06	6.16383e+06	6.27922e+06	5.7104e+06	6.69168e+06	6.81801e+06	5.83137e+06	5.97227e+06	6.32012e+06	6.02369e+06	5.63492e+06
8.766_338.24552	13,14-dihydro prostaglandin e1	C20 H36 O5	338.246	POS	8.766	-18.0108	-50555.6	49.0786	level3	mzCloud	NA	NA	NA	NA	NA	NA	NA	NA	NA	9.53842e+07	1.00237e+08	1.18251e+08	1.31985e+08	1.42997e+08	1.28663e+08	1.1717e+08	1.14769e+08	1.36456e+08	1.57386e+08	1.27515e+08	1.1206e+08	1.06917e+08	1.08636e+08	1.18473e+08	1.22247e+08	1.08312e+08	1.15921e+08	1.01198e+08	1.12382e+08	1.11959e+08
8.781_461.33551	Psychosine	C24 H47 N O7	461.336	POS	8.781	0.000258118	0.559502	37.741	level3	mzCloud	NA	NA	NA	NA	NA	NA	NA	NA	NA	6.21749e+07	6.69739e+07	8.72111e+07	8.7401e+07	8.89004e+07	5.87005e+07	1.02696e+08	1.13759e+08	1.02473e+08	9.64564e+07	8.0773e+07	1.17621e+08	1.20385e+08	1.19739e+08	1.22821e+08	1.23246e+08	1.21655e+08	1.11466e+08	1.11042e+08	1.12416e+08	1.05832e+08
8.818_321.23036	16α-hydroxydehydroepiandrosterone	C19 H28 O3	321.23	POS	8.818	17.0265	55970.7	32.1185	level3	mzCloud	C05139	HMDB0000352	Lipids and lipid-like molecules	Androstane steroids	Steroids and steroid derivatives	Steroids and derivatives	Lipid metabolism	Steroid hormone biosynthesis	NA	6.17082e+07	4.7292e+07	3.43042e+07	2.99157e+07	3.96734e+07	5.89777e+07	2.57327e+07	2.55879e+07	2.44557e+07	2.77947e+07	3.23167e+07	2.58517e+07	3.28923e+07	3.3687e+07	3.30673e+07	3.36002e+07	3.29015e+07	3.37507e+07	3.36857e+07	3.2203e+07	3.21217e+07
8.864_382.27150	1a,1b-dihomo prostaglandin f2α	C22 H38 O5	382.272	NEG	8.864	-0.000425388	-1.11279	49.9366	level3	mzCloud	NA	NA	NA	NA	NA	NA	NA	NA	NA	5.75313e+07	4.02196e+07	4.38346e+07	4.24354e+07	4.25618e+07	3.92604e+07	4.56882e+07	4.87994e+07	3.63442e+07	5.48661e+07	5.20259e+07	5.43625e+07	4.59199e+07	4.68451e+07	4.63177e+07	4.56949e+07	4.50427e+07	4.69549e+07	4.57508e+07	4.51349e+07	4.5341e+07
8.878_258.16214	(+/-)-cannabichromeorcin	C17 H22 O2	258.162	POS	8.878	0.000156886	0.607702	32.9403	level3	mzCloud	NA	NA	NA	NA	NA	NA	NA	NA	NA	3.0997e+06	1.05062e+06	2.01906e+06	1.41493e+06	2.60879e+06	1.05037e+06	716335	1.20151e+06	1.10748e+06	3.17165e+06	983377	1.30641e+06	1.2739e+06	975945	2.17915e+06	1.40632e+06	1.07475e+06	1.25015e+06	1.1778e+06	1.19326e+06	1.31003e+06
8.88_216.11526	Benzyl alcohol	C7 H8 O	216.115	POS	8.88	108.058	1e+06	11.0818	level3	BMDB	C00556	HMDB0003119	Benzenoids	Benzyl alcohols	Benzene and substituted derivatives	Alcohols	Xenobiotics biodegradation and metabolism	Toluene degradation	map01100 Metabolic pathways;	1.54141e+07	1.08153e+07	1.39578e+07	1.46758e+07	1.18745e+07	1.11324e+07	7.25918e+06	1.13486e+07	8.28313e+06	1.43969e+07	8.52606e+06	1.00183e+07	9.73931e+06	9.78265e+06	9.73362e+06	1.04103e+07	1.05314e+07	1.0133e+07	1.00105e+07	1.03251e+07	9.8176e+06
9.047_487.35141	C-8 ceramide-1-phosphate	C26 H52 N O6 P	487.351	POS	9.047	-18.0018	-35622.2	36.9771	level3	mzCloud	NA	NA	NA	NA	NA	NA	NA	NA	NA	873969	1.1577e+06	1.78581e+06	1.57446e+06	1.43442e+06	1.25752e+06	1.71698e+06	1.55202e+06	1.38295e+06	1.19673e+06	1.1203e+06	1.59709e+06	2.49693e+06	2.21646e+06	2.10135e+06	2.33356e+06	1.99834e+06	2.02221e+06	1.86704e+06	2.33752e+06	2.07256e+06
9.307_306.25580	8z,11z,14z-eicosatrienoic acid	C20 H34 O2	306.256	POS	9.307	-8.13147e-05	-0.265512	31.2252	level3	mzCloud	C03242	HMDB0002925	Lipids and lipid-like molecules	Fatty acids and conjugates	Fatty Acyls	Fatty acyls[FA]	Lipid metabolism	Linoleic acid metabolism	map01040 Biosynthesis of unsaturated fatty acids; map01100 Metabolic pathways;	2.22423e+06	2.36906e+06	3.85249e+06	3.50965e+06	3.44938e+06	2.6515e+06	2.25414e+06	3.29714e+06	2.71152e+06	3.88231e+06	3.2547e+06	5.13073e+06	3.65357e+06	3.68e+06	3.80991e+06	3.4058e+06	3.9324e+06	3.92226e+06	3.63067e+06	3.84806e+06	3.18221e+06
9.369_343.27215	Lauroylcarnitine	C19 H37 N O4	343.272	POS	9.369	-0.000105949	-0.308644	21.9923	level3	BMDB	NA	HMDB0002250	Lipids and lipid-like molecules	Fatty acid esters	Fatty Acyls	Fatty acyls[FA]	NA	NA	NA	3.99452e+07	3.08097e+07	3.20145e+07	2.87591e+07	3.46277e+07	3.41738e+07	1.91557e+07	2.09764e+07	2.15201e+07	2.44253e+07	2.73023e+07	2.16944e+07	2.92811e+07	2.98354e+07	2.86057e+07	2.88e+07	3.02813e+07	2.6414e+07	2.76728e+07	2.92062e+07	2.82593e+07
9.44_344.19600	Nor-9-carboxy-δ9-thc	C21 H28 O4	344.196	NEG	9.44	-0.00276316	-8.0278	30.058	level3	mzCloud	NA	NA	NA	NA	NA	NA	NA	NA	NA	1.30107e+07	1.03907e+07	1.14315e+07	1.25095e+07	1.19618e+07	1.08291e+07	1.27822e+07	1.16521e+07	1.1082e+07	1.1469e+07	1.27897e+07	1.19044e+07	1.02997e+07	1.05111e+07	1.01834e+07	1.08738e+07	1.01738e+07	1.06887e+07	1.16046e+07	1.04219e+07	1.07908e+07
9.52_440.27501	Norverapamil	C26 H36 N2 O4	440.275	POS	9.52	0.00750419	17.0446	42.123	level3	mzCloud	NA	NA	NA	NA	NA	NA	NA	NA	NA	5.84628e+06	8.1828e+06	1.12894e+07	1.31066e+07	1.02655e+07	1.02736e+07	8.17759e+06	8.54615e+06	8.54555e+06	5.9777e+06	5.95637e+06	8.08723e+06	1.22902e+07	1.21271e+07	1.21919e+07	1.23097e+07	1.18397e+07	1.2457e+07	1.28658e+07	1.21305e+07	1.08824e+07
9.521_286.25050	Eicosapentaenoate	C20 H30 O2	286.25	POS	9.521	-15.9741	-52855	41.3313	level3	BMDB	C06428	HMBD01999	NA	NA	NA	NA	Lipid metabolism	Biosynthesis of unsaturated fatty acids	map01040 Biosynthesis of unsaturated fatty acids;	1.11781e+08	9.09313e+07	1.09722e+08	9.5518e+07	1.10459e+08	9.0446e+07	1.14137e+08	1.07888e+08	1.10188e+08	9.79709e+07	1.01455e+08	1.15928e+08	8.6377e+07	8.46501e+07	8.31862e+07	8.11248e+07	8.92027e+07	8.93707e+07	9.21124e+07	8.91349e+07	8.97346e+07
9.703_290.22385	5α-dihydrotestosterone	C19 H30 O2	290.224	POS	9.703	-0.000733978	-2.529	50.9792	level3	mzCloud	C03917	HMDB0002961	Lipids and lipid-like molecules	Androstane steroids	Steroids and steroid derivatives	Steroids and derivatives	Lipid metabolism	Steroid hormone biosynthesis	NA	4.97326e+06	9.25011e+06	3.2166e+06	4.14262e+06	2.6268e+06	4.12145e+06	343435	388614	637002	589948	724050	361096	3.05424e+06	2.91106e+06	3.34297e+06	2.839e+06	2.76862e+06	3.04549e+06	3.14273e+06	3.12057e+06	2.79797e+06
9.74_608.26256	Reserpine	C33 H40 N2 O9	608.263	POS	9.74	-0.0108222	-17.7917	44.1462	level3	mzCloud	C06539	HMDB0014351	Alkaloids and derivatives	NA	Yohimbine alkaloids	Alkaloids and derivatives	NA	NA	NA	1.05014e+08	1.3026e+08	1.2423e+08	1.05498e+08	1.34614e+08	1.06563e+08	1.11436e+08	9.06283e+07	9.57668e+07	7.23853e+07	6.15288e+07	8.47971e+07	1.2764e+08	1.39402e+08	1.36212e+08	1.35446e+08	1.44786e+08	1.28767e+08	1.40425e+08	1.29977e+08	1.27872e+08
9.747_318.18708	Coenzyme q2	C19 H26 O4	318.187	POS	9.747	0.00397488	12.4924	50.9987	level3	mzCloud	C00399	HMDB0006709	Lipids and lipid-like molecules	Quinone and hydroquinone lipids	Prenol lipids	Quinone	Metabolism of cofactors and vitamins	Ubiquinone and other terpenoid-quinone biosynthesis	map00130 Ubiquinone and other terpenoid-quinone biosynthesis; map00190 Oxidative phosphorylation; map01100 Metabolic pathways; map01110 Biosynthesis of secondary metabolites;	8.74893e+06	6.80106e+06	7.11694e+06	7.11973e+06	7.05708e+06	7.18771e+06	9.21081e+06	8.22901e+06	8.66306e+06	9.39172e+06	1.00395e+07	8.09118e+06	7.13237e+06	7.76855e+06	7.15946e+06	6.75873e+06	7.42659e+06	7.04606e+06	7.48648e+06	6.8501e+06	6.22972e+06
9.77_341.29262	N-acetylsphingosine	C20 H39 N O3	341.293	NEG	9.77	-0.000378031	-1.10764	44.1287	level3	mzCloud	NA	NA	NA	NA	NA	NA	NA	NA	NA	1.35403e+06	1.37037e+06	1.29877e+06	1.20749e+06	1.31832e+06	1.2158e+06	1.66973e+06	1.59886e+06	1.875e+06	1.4974e+06	1.32628e+06	1.97139e+06	1.84789e+06	1.7756e+06	1.83314e+06	1.89606e+06	1.80181e+06	1.84283e+06	1.89039e+06	1.75916e+06	1.77212e+06
9.778_925.51667	Nystatin	C47 H75 N O17	925.517	NEG	9.778	0.013171	14.2311	52.0961	level3	mzCloud	C12155	NA	PK Polyketides	Null	PK06 Plyenes	Polyketides[PK]	Metabolism of terpenoids and polyketides	Type I polyketide structures	NA	5.48657e+06	5.58736e+06	4.7717e+06	5.23779e+06	5.52722e+06	5.60568e+06	4.63208e+06	4.71807e+06	4.61684e+06	5.52921e+06	7.39294e+06	4.37796e+06	5.02762e+06	4.6879e+06	4.70321e+06	4.97215e+06	4.5439e+06	5.06112e+06	5.14357e+06	4.59392e+06	4.88551e+06
9.788_330.25573	Anandamide (aea)	C22 H37 N O2	330.256	POS	9.788	-17.0267	-49028.4	41.1947	level3	mzCloud	C11695	HMDB0004080	Organic nitrogen compounds	Amines	Organonitrogen compounds	Amines	NA	NA	NA	3.73708e+07	3.04862e+07	3.32803e+07	2.90974e+07	3.68083e+07	2.83876e+07	2.53398e+07	2.53087e+07	2.63061e+07	2.24641e+07	2.54126e+07	2.62838e+07	3.1123e+07	3.05846e+07	3.04253e+07	3.07736e+07	2.94368e+07	3.04615e+07	2.95913e+07	3.02374e+07	2.88323e+07
9.828_304.24017	Α-linolenoyl ethanolamide	C20 H35 N O2	304.24	POS	9.828	-17.0266	-52998.3	42.9164	level3	mzCloud	NA	HMDB0013624	Organic nitrogen compounds	Amines	Organonitrogen compounds	Amines	NA	NA	NA	426566	476408	803554	1.27148e+06	1.61366e+06	960180	347623	511532	655836	452744	215017	872746	4.50307e+06	4.39963e+06	4.36994e+06	4.6424e+06	4.50288e+06	4.14992e+06	4.10133e+06	4.11745e+06	3.9467e+06
9.896_806.45742	Astragaloside a	C41 H68 O14	806.457	POS	9.896	21.9965	28040.3	32.2615	level3	mzCloud	NA	NA	NA	NA	NA	NA	NA	NA	NA	1.0365e+06	1.72816e+06	1.36665e+06	1.47742e+06	1.21816e+06	1.59312e+06	683519	653545	555109	547203	798065	509185	1.85212e+06	1.55659e+06	1.67036e+06	1.62757e+06	1.81885e+06	1.91317e+06	1.71716e+06	1.78915e+06	1.56697e+06
9.963_309.30313	N,n-dimethylsphingosine	C20 H41 N O2	309.303	POS	9.963	-18.0106	-55025.5	50.3474	level3	mzCloud	C13914	HMDB0013645	Organic nitrogen compounds	Amines	Organonitrogen compounds	Amines	NA	NA	NA	9.20339e+08	9.38494e+08	8.12899e+08	1.01315e+09	1.03174e+09	1.23658e+09	5.52978e+08	7.52416e+08	6.69251e+08	4.5457e+08	5.23272e+08	7.5354e+08	1.40608e+09	1.39365e+09	1.35834e+09	1.34024e+09	1.39036e+09	1.333e+09	1.38157e+09	1.33147e+09	1.35014e+09
0.554_355.05370	Fluchloralin	C12 H13 Cl F3 N3 O4	355.054	NEG	0.554	-0.000972643	-2.73942	NA	level4	ChemSpider	C18730	NA	NA	NA	NA	NA	NA	NA	NA	1.08692e+06	1.1475e+06	993080	786001	1.09685e+06	942574	803339	731668	656655	736281	1.40167e+06	680226	900079	854446	911313	894764	873254	871522	856908	910415	843703
0.559_159.17380	Sym-homospermidine	C8 H21 N3	159.174	POS	0.559	0.000248913	1.56378	NA	level4	ChemSpider	C06366	HMDB0031506	Organic nitrogen compounds	Amines	Organonitrogen compounds	Amines	Biosynthesis of other secondary metabolites	Tropane, piperidine and pyridine alkaloid biosynthesis	map01110 Biosynthesis of secondary metabolites;	1.54593e+06	5.37351e+06	2.14167e+06	1.64154e+06	2.79701e+06	4.10424e+06	973650	1.3879e+06	1.4544e+06	1.454e+06	1.5759e+06	1.53045e+06	2.65854e+06	2.47288e+06	2.42139e+06	2.55903e+06	2.64961e+06	2.73176e+06	2.60573e+06	2.61729e+06	2.70923e+06
0.559_292.04262	Proclonol	C16 H14 Cl2 O	292.043	NEG	0.559	0.0004515	1.54601	NA	level4	ChemSpider	NA	NA	NA	NA	NA	NA	NA	NA	NA	1.11347e+06	2.17243e+06	2.44443e+06	1.31954e+06	2.41605e+06	2.40648e+06	1.72884e+06	1.58882e+06	1.14505e+06	1.21235e+06	994079	1.10019e+06	1.48555e+06	1.44533e+06	1.53291e+06	1.51567e+06	1.46057e+06	1.47345e+06	1.60146e+06	1.49733e+06	1.47868e+06
0.563_346.12655	Flutrimazole	C22 H16 F2 N2	346.127	POS	0.563	-0.00160935	-4.64958	NA	level4	ChemSpider	NA	NA	NA	NA	NA	NA	NA	NA	NA	1.40414e+06	1.67586e+06	1.3222e+06	1.66029e+06	1.49873e+06	1.36658e+06	2.33795e+06	1.65511e+06	1.88363e+06	2.18513e+06	1.90854e+06	2.05702e+06	1.6022e+06	1.73802e+06	1.6621e+06	1.65554e+06	1.64604e+06	1.77456e+06	1.48943e+06	1.72089e+06	1.69974e+06
0.565_158.04327	Allantoin	C4 H6 N4 O3	158.043	POS	0.565	-0.000724315	-4.58299	NA	level4	ChemSpider	C01551	HMDB0000462	Organoheterocyclic compounds	Imidazoles	Azoles	Imidazoles	NA	NA	NA	2.42255e+06	2.90014e+06	2.45103e+06	2.36115e+06	2.15944e+06	2.3289e+06	3.43061e+06	3.04591e+06	3.22447e+06	3.38231e+06	3.26013e+06	3.50348e+06	2.84761e+06	3.21412e+06	3.069e+06	3.11014e+06	2.97935e+06	2.70293e+06	2.79308e+06	2.96693e+06	2.79993e+06
0.565_188.03176	(z)-2-butene-1,2,3-tricarboxylic acid	C7 H8 O6	188.032	NEG	0.565	-0.000324041	-1.72333	NA	level4	ChemSpider	C04225	HMDB0006357	Organic acids and derivatives	Tricarboxylic acids and derivatives	Carboxylic acids and derivatives	Organic acids	Carbohydrate metabolism	Propanoate metabolism	map00640 Propanoate metabolism; map01100 Metabolic pathways;	6.73542e+06	1.2191e+07	1.56827e+07	1.03416e+07	1.70907e+07	1.1742e+07	9.75883e+06	7.93506e+06	7.48594e+06	6.69215e+06	5.68116e+06	7.98949e+06	9.29826e+06	9.19764e+06	8.8965e+06	9.30271e+06	9.21798e+06	1.01844e+07	9.16684e+06	9.28634e+06	9.9355e+06
0.566_234.03724	2-(2-acetoxy-2-oxoethyl)-2-hydroxysuccinic acid	C8 H10 O8	234.037	NEG	0.566	-0.000328725	-1.40458	NA	level4	ChemSpider	NA	HMDB0059808	Organic acids and derivatives	Tetracarboxylic acids and derivatives	Carboxylic acids and derivatives	Organic acids	NA	NA	NA	6.73542e+06	1.2191e+07	1.56827e+07	1.03416e+07	1.70907e+07	1.1742e+07	9.75883e+06	7.93506e+06	7.48594e+06	6.69215e+06	5.68116e+06	7.98949e+06	9.29826e+06	9.19764e+06	8.8965e+06	9.30271e+06	9.21798e+06	1.01844e+07	9.16684e+06	9.28634e+06	9.9355e+06
0.566_246.00779	Guanoxabenz [usan:inn]	C8 H8 Cl2 N4 O	246.008	POS	0.566	0.000273345	1.11113	NA	level4	ChemSpider	NA	NA	NA	NA	NA	NA	NA	NA	NA	1.82394e+06	2.38475e+06	1.83761e+06	1.87285e+06	1.52093e+06	1.62135e+06	3.44053e+06	3.27639e+06	3.28991e+06	3.98553e+06	2.94673e+06	4.34924e+06	2.71005e+06	2.66139e+06	2.61843e+06	2.34613e+06	2.48284e+06	2.51556e+06	2.66211e+06	2.50448e+06	2.23174e+06
0.567_255.00807	Lamotrigine	C9 H7 Cl2 N5	255.008	POS	0.567	0.000218242	0.855824	NA	level4	ChemSpider	NA	HMDB0014695	Benzenoids	Halobenzenes	Benzene and substituted derivatives	Benzene and derivatives	NA	NA	NA	1.30111e+06	1.71101e+06	1.19589e+06	1.45448e+06	1.19307e+06	1.15507e+06	2.67489e+06	2.1946e+06	2.50339e+06	3.0319e+06	2.22624e+06	3.23067e+06	1.82236e+06	1.96167e+06	2.01336e+06	1.83219e+06	1.68377e+06	1.80293e+06	1.73288e+06	1.93907e+06	1.87254e+06
0.568_129.00975	3-amino-6-chloropyridazine	C4 H4 Cl N3	129.01	POS	0.568	0.000378964	2.93749	NA	level4	ChemSpider	NA	NA	NA	NA	NA	NA	NA	NA	NA	9.10017e+07	1.11962e+08	9.3087e+07	9.39551e+07	8.45654e+07	9.00495e+07	1.45216e+08	1.29741e+08	1.40899e+08	1.47399e+08	1.27293e+08	1.57265e+08	1.1672e+08	1.1358e+08	1.121e+08	1.14014e+08	1.13485e+08	1.19325e+08	1.13845e+08	1.16355e+08	1.1333e+08
0.568_250.03206	1,1-dichloro-2,2-diphenylethane	C14 H12 Cl2	250.032	NEG	0.568	0.000452211	1.80861	NA	level4	ChemSpider	C15123	NA	NA	NA	NA	NA	NA	NA	NA	3.33071e+06	7.44873e+06	9.96515e+06	6.47869e+06	1.20831e+07	7.09535e+06	5.19477e+06	4.57768e+06	4.56723e+06	4.18925e+06	3.02764e+06	4.99443e+06	5.60622e+06	5.58212e+06	5.4745e+06	5.5015e+06	5.74792e+06	6.12773e+06	5.62052e+06	5.6197e+06	5.79729e+06
0.568_291.05859	Dasotraline	C16 H15 Cl2 N	291.059	NEG	0.568	0.000430491	1.47905	NA	level4	ChemSpider	NA	HMDB0061002	Benzenoids	NA	Tetralins	Benzene and derivatives	NA	NA	NA	1.31322e+06	1.49036e+06	1.59071e+06	1.25284e+06	1.48631e+06	1.58045e+06	1.19179e+06	951345	862009	922850	1.01847e+06	773970	1.05094e+06	1.11078e+06	1.19795e+06	1.11393e+06	1.08238e+06	1.17962e+06	1.1081e+06	1.14809e+06	1.17295e+06
0.571_412.20568	Adapalene	C28 H28 O3	412.206	POS	0.571	0.00183417	4.44967	NA	level4	ChemSpider	NA	HMDB0014355	Lipids and lipid-like molecules	Retinoids	Prenol lipids	Prenol lipids[PR]	NA	NA	NA	1.82343e+06	1.25448e+06	1.79191e+06	673556	1.26594e+06	1.0527e+06	2.23742e+06	1.88517e+06	3.46153e+06	2.13486e+06	8.6002e+06	1.73728e+06	2.19116e+06	2.28538e+06	2.15199e+06	2.34284e+06	2.17127e+06	2.17675e+06	1.92939e+06	1.92532e+06	2.028e+06
0.572_296.00031	Fenclofenac	C14 H10 Cl2 O3	296	NEG	0.572	-0.000391936	-1.3241	NA	level4	ChemSpider	NA	NA	NA	NA	NA	NA	NA	NA	NA	4.82614e+06	6.41024e+06	5.25498e+06	5.63676e+06	4.64265e+06	5.36075e+06	6.41047e+06	5.46178e+06	5.39401e+06	5.98801e+06	5.31909e+06	6.2942e+06	5.07802e+06	5.37848e+06	5.57693e+06	5.47796e+06	5.5942e+06	6.12391e+06	5.9611e+06	5.70318e+06	5.65287e+06
0.576_218.02313	Diphenyldisulfide	C12 H10 S2	218.023	NEG	0.576	0.00073952	3.39195	NA	level4	ChemSpider	NA	HMDB0031823	Benzenoids	NA	Benzene and substituted derivatives	Benzene and derivatives	NA	NA	NA	1.74188e+07	2.26749e+07	1.81887e+07	2.05995e+07	1.77893e+07	1.79487e+07	2.32776e+07	2.11902e+07	2.16159e+07	2.19701e+07	1.94858e+07	2.56777e+07	1.9027e+07	2.01776e+07	1.9911e+07	2.02067e+07	2.12532e+07	2.18061e+07	2.09829e+07	2.13119e+07	2.11302e+07
0.579_203.12720	Gly-lys	C8 H17 N3 O3	203.127	POS	0.579	0.000207768	1.02285	NA	level4	ChemSpider	NA	HMDB0028846	Organic acids and derivatives	Amino acids, peptides, and analogues	Carboxylic acids and derivatives	Amino acids, peptides, and analogues	NA	NA	NA	1.04204e+06	1.669e+06	1.98325e+06	1.69894e+06	1.51281e+06	1.43621e+06	2.22941e+06	2.5388e+06	2.56434e+06	2.45545e+06	1.65031e+06	2.93872e+06	1.89101e+06	1.85908e+06	1.8043e+06	1.74522e+06	1.77865e+06	1.87191e+06	1.81654e+06	1.74692e+06	2.19573e+06
0.579_233.95402	4-iodoanisole	C7 H7 I O	233.954	POS	0.579	-0.000134144	-0.573377	NA	level4	ChemSpider	NA	HMDB0062252	Benzenoids	Anisoles	Phenol ethers	Benzene and derivatives	NA	NA	NA	1.09577e+06	1.90591e+06	952703	670849	418277	1.31745e+06	1.32803e+06	1.05781e+06	1.16282e+06	1.22119e+06	1.85285e+06	621806	1.63517e+06	1.41341e+06	1.19598e+06	1.42069e+06	1.48064e+06	1.52194e+06	1.39739e+06	1.47567e+06	1.41697e+06
0.582_83.07356	1-piperideine	C5 H9 N	83.0736	POS	0.582	5.75351e-05	0.69258	NA	level4	ChemSpider	C06181	NA	Alkaloids	Piperidine alkaloids	Alkaloids derived from lysine	Alkaloids	Biosynthesis of other secondary metabolites	Tropane, piperidine and pyridine alkaloid biosynthesis	map01100 Metabolic pathways; map01110 Biosynthesis of secondary metabolites;	2.49758e+06	3.17408e+06	3.09946e+06	2.91014e+06	2.76132e+06	2.35901e+06	4.00033e+06	3.47711e+06	4.03767e+06	3.56252e+06	3.15945e+06	4.57956e+06	3.45053e+06	2.98112e+06	3.51892e+06	2.85613e+06	3.3639e+06	3.43386e+06	3.10705e+06	3.18166e+06	3.31185e+06
0.586_345.03762	Azinphos-ethyl	C12 H16 N3 O3 P S2	345.038	NEG	0.586	0.000552767	1.60205	NA	level4	ChemSpider	C18644	NA	NA	NA	NA	NA	NA	NA	NA	1.47546e+06	2.86304e+06	2.46996e+06	3.25242e+06	1.97816e+06	1.67949e+06	4.43069e+06	4.76018e+06	4.6681e+06	4.34931e+06	3.16225e+06	6.29325e+06	2.98129e+06	3.28472e+06	3.27946e+06	3.05712e+06	3.22974e+06	3.48075e+06	3.20617e+06	3.46436e+06	3.27468e+06
0.588_308.15801	Fructoselysine	C12 H24 N2 O7	308.158	POS	0.588	-0.00033695	-1.09343	NA	level4	ChemSpider	C16488	NA	NA	NA	NA	NA	NA	NA	NA	8.04467e+06	8.59261e+06	1.16346e+07	7.76155e+06	9.16959e+06	6.9042e+06	8.47457e+06	7.35575e+06	1.12977e+07	7.40501e+06	1.38081e+07	1.09782e+07	8.77102e+06	9.15139e+06	9.16921e+06	9.29353e+06	9.46752e+06	8.81003e+06	9.25532e+06	9.08841e+06	9.37782e+06
0.59_361.03260	Oxyfluorfen	C15 H11 Cl F3 N O4	361.033	NEG	0.59	-0.000265928	-0.736576	NA	level4	ChemSpider	C18881	NA	NA	NA	NA	NA	NA	NA	NA	1.73235e+06	2.94767e+06	2.74607e+06	3.54002e+06	2.71897e+06	2.08775e+06	4.55192e+06	3.99056e+06	3.78878e+06	3.79395e+06	3.74651e+06	4.13199e+06	2.949e+06	3.12635e+06	3.0644e+06	2.99684e+06	3.02641e+06	3.51457e+06	3.14942e+06	3.34876e+06	3.24674e+06
0.591_308.17332	Hydroxycarteolol	C16 H24 N2 O4	308.173	NEG	0.591	-0.000284347	-0.922686	NA	level4	ChemSpider	NA	HMDB0060990	Organoheterocyclic compounds	Quinolones and derivatives	Quinolines and derivatives	Organoheterocyclic compounds	NA	NA	NA	1.13996e+06	807020	313734	311839	379232	754490	361830	543838	524323	288672	534109	365836	530209	551508	511780	475524	587124	571837	551479	489276	483706
0.591_334.03396	5-(3,4-diacetoxybut-1-ynyl)-2,2'-bithiophene	C16 H14 O4 S2	334.034	NEG	0.591	0.000610115	1.82651	NA	level4	ChemSpider	C04606	NA	NA	NA	NA	NA	NA	NA	NA	8.33509e+06	1.33788e+07	1.12854e+07	1.20874e+07	1.09104e+07	1.15311e+07	1.08926e+07	1.07473e+07	1.09691e+07	1.17772e+07	9.11907e+06	1.25054e+07	1.00049e+07	1.18322e+07	1.12757e+07	1.04947e+07	1.0536e+07	1.19302e+07	1.16289e+07	1.24192e+07	1.2046e+07
0.594_276.09528	Glu-glu	C10 H16 N2 O7	276.095	NEG	0.594	-0.000466324	-1.68899	NA	level4	ChemSpider	C01425	HMDB0028818	Organic acids and derivatives	Amino acids, peptides, and analogues	Carboxylic acids and derivatives	Amino acids, peptides, and analogues	NA	NA	NA	9.80701e+06	1.429e+07	1.24226e+07	1.03462e+07	9.66189e+06	1.26841e+07	8.47371e+06	7.02259e+06	7.75337e+06	6.50994e+06	6.25649e+06	7.06976e+06	8.5036e+06	8.68225e+06	9.26869e+06	8.76393e+06	8.83119e+06	9.03271e+06	8.79366e+06	9.18294e+06	9.24715e+06
0.594_294.03912	Tricrozarin a	C13 H10 O8	294.039	NEG	0.594	0.00155522	5.2892	NA	level4	ChemSpider	C10406	NA	NA	NA	NA	NA	NA	NA	NA	5.59314e+06	7.08261e+06	6.87878e+06	5.57063e+06	8.16913e+06	9.71377e+06	3.67962e+06	3.41756e+06	3.9023e+06	4.59295e+06	4.22513e+06	3.73855e+06	4.9285e+06	5.17981e+06	5.38706e+06	5.05324e+06	4.81464e+06	6.11856e+06	5.58495e+06	6.01158e+06	5.51978e+06
0.595_262.07958	Glu-asp	C9 H14 N2 O7	262.08	NEG	0.595	-0.000524057	-1.99961	NA	level4	ChemSpider	NA	HMDB0028815	Organic acids and derivatives	Hybrid peptides	Peptidomimetics	Organic acids	NA	NA	NA	3.06586e+06	4.11018e+06	3.35669e+06	3.71967e+06	3.60064e+06	4.10163e+06	3.15329e+06	2.74795e+06	2.94553e+06	2.79067e+06	2.7333e+06	2.95659e+06	3.22159e+06	3.25284e+06	3.20331e+06	3.24467e+06	3.26149e+06	3.26699e+06	3.45475e+06	3.31106e+06	3.18846e+06
0.595_275.03203	Phospho(1-aminoethyl)(2-carboxypropyl)phosphinic acid	C6 H15 N O7 P2	275.032	NEG	0.595	-0.000344524	-1.25267	NA	level4	ChemSpider	C12022	NA	NA	NA	NA	NA	NA	NA	NA	1.35615e+06	1.80006e+06	1.74718e+06	1.31734e+06	2.06056e+06	2.32074e+06	821244	889796	979323	1.36474e+06	949770	1.08274e+06	1.21861e+06	1.33472e+06	1.23581e+06	1.35562e+06	1.24624e+06	1.37249e+06	1.37417e+06	1.41059e+06	1.41142e+06
0.596_185.99285	D-(-)-3-phosphoglyceric acid	C3 H7 O7 P	185.993	NEG	0.596	-9.33134e-05	-0.501704	NA	level4	ChemSpider	C00197	HMDB0060180	Organic oxygen compounds	Carbohydrates and carbohydrate conjugates	Organooxygen compounds	Carbohydrates	Carbohydrate metabolism	Glycolysis / Gluconeogenesis	map00010 Glycolysis / Gluconeogenesis; map00030 Pentose phosphate pathway; map00260 Glycine, serine and threonine metabolism; map00270 Cysteine and methionine metabolism; map00561 Glycerolipid metabolism; map00630 Glyoxylate and dicarboxylate metabolism; map01100 Metabolic pathways; map01110 Biosynthesis of secondary metabolites; map01130 Biosynthesis of antibiotics; map01200 Carbon metabolism; m…	1.12516e+06	1.97317e+06	2.39968e+06	3.22413e+06	3.13944e+06	1.80341e+06	975228	1.03859e+06	870567	1.7012e+06	811054	1.91876e+06	1.70561e+06	1.70143e+06	1.64418e+06	1.71323e+06	1.68234e+06	1.7665e+06	1.81939e+06	1.7523e+06	1.73061e+06
0.596_288.02861	[5'-(3-buten-1-yn-1-yl)-2,2'-bithiophen-5-yl]methyl acetate	C15 H12 O2 S2	288.029	NEG	0.596	0.000735665	2.55414	NA	level4	ChemSpider	NA	NA	NA	NA	NA	NA	NA	NA	NA	1.79671e+06	2.80522e+06	2.01308e+06	4.4516e+06	4.08139e+06	2.4993e+06	2.58938e+06	3.35841e+06	2.88892e+06	3.45102e+06	2.18333e+06	4.53885e+06	3.15682e+06	1.60628e+06	3.12398e+06	3.37171e+06	3.13667e+06	3.42809e+06	3.24337e+06	3.26658e+06	3.17461e+06
0.596_317.92960	Tiludronic acid	C7 H9 Cl O6 P2 S	317.93	POS	0.596	0.00123686	3.89038	NA	level4	ChemSpider	C08141	HMDB0015265	Organic acids and derivatives	Bisphosphonates	Organic phosphonic acids and derivatives	Organic acids	NA	NA	NA	4.32706e+06	4.82145e+06	3.7277e+06	4.05642e+06	3.89411e+06	3.36105e+06	5.6492e+06	5.59895e+06	5.99934e+06	6.0797e+06	5.06387e+06	6.66307e+06	4.30491e+06	4.62601e+06	4.66351e+06	4.78701e+06	5.20432e+06	4.22547e+06	4.62524e+06	4.52582e+06	4.74773e+06
0.596_318.03873	Myricetin	C15 H10 O8	318.039	NEG	0.596	0.00116132	3.65153	NA	level4	ChemSpider	C10107	HMDB0002755	Phenylpropanoids and polyketides	Flavones	Flavonoids	Flavonoids	Biosynthesis of other secondary metabolites	Flavonoid biosynthesis	map01110 Biosynthesis of secondary metabolites;	536035	809486	1.06743e+06	685934	1.00514e+06	795049	650678	660223	579868	448783	858210	715236	705728	788772	686550	755957	645378	839179	691977	760313	684363
0.596_352.04408	4-[2-(5-carboxy-2-hydroxy-3-methoxyphenyl)-2-oxoethylidene]-2-hydroxy-2-pentenedioate	C15 H12 O10	352.044	NEG	0.596	0.00103447	2.93847	NA	level4	ChemSpider	C18349	NA	NA	NA	NA	NA	Xenobiotics biodegradation and metabolism	Aminobenzoate degradation	NA	698159	927351	688319	647802	646533	1.03767e+06	679503	465829	503045	409874	615478	599343	620811	585740	594609	600860	631016	669172	613696	665180	671540
0.597_370.07452	Digalacturonic acid	C12 H18 O13	370.075	NEG	0.597	-0.000215784	-0.583083	NA	level4	ChemSpider	C02273	HMDB0039721	Organic oxygen compounds	Carbohydrates and carbohydrate conjugates	Organooxygen compounds	Carbohydrates	Carbohydrate metabolism	Pentose and glucuronate interconversions	map00040 Pentose and glucuronate interconversions; map01100 Metabolic pathways; map02010 ABC transporters;	643039	662691	786465	708240	1.07676e+06	621774	1.36079e+06	843438	1.23569e+06	1.23447e+06	1.28222e+06	1.30842e+06	874834	999658	974071	995595	990008	905058	888315	928100	1.02735e+06
0.597_374.06264	2-(3,4-dihydroxyphenyl)-3,5-dihydroxy-7-methoxy-4-oxo-4h-chromen-8-yl acetate	C18 H14 O9	374.063	NEG	0.597	-0.0011463	-3.06446	NA	level4	ChemSpider	NA	NA	NA	NA	NA	NA	NA	NA	NA	1.26353e+06	1.04487e+06	893554	847171	869726	1.08257e+06	865029	717274	809639	774104	582961	785752	860973	853681	899628	886011	779459	845392	760480	987459	872760
0.598_162.01639	4-hydroxy-2-oxoglutaric acid	C5 H6 O6	162.016	NEG	0.598	-4.94898e-05	-0.305462	NA	level4	ChemSpider	C01127	HMDB0002070	Organic acids and derivatives	Gamma-keto acids and derivatives	Keto acids and derivatives	Organic acids	Carbohydrate metabolism	Glyoxylate and dicarboxylate metabolism	map00630 Glyoxylate and dicarboxylate metabolism; map01100 Metabolic pathways;	2.30304e+07	3.13924e+07	3.29111e+07	3.61846e+07	3.67612e+07	2.89239e+07	3.65562e+07	3.03364e+07	2.75916e+07	2.81835e+07	3.02442e+07	2.50072e+07	2.993e+07	3.01316e+07	2.73002e+07	2.98126e+07	2.84178e+07	2.82817e+07	2.78912e+07	2.79478e+07	2.94081e+07
0.599_400.05330	Bis(2,3-dihydroxypropyl) 2-hydroxy-1,3-propanediyl bis[hydrogen (phosphate)]	C9 H22 O13 P2	400.053	NEG	0.599	-0.000263309	-0.658185	NA	level4	ChemSpider	C03853	NA	NA	NA	NA	NA	NA	NA	NA	1.06615e+06	1.06106e+06	883951	819718	743434	1.03969e+06	1.93489e+06	2.08228e+06	1.99928e+06	1.79005e+06	2.02819e+06	1.8611e+06	1.35469e+06	1.48436e+06	1.33575e+06	1.37555e+06	1.34422e+06	1.34673e+06	1.38286e+06	1.45028e+06	1.28216e+06
0.6_169.98848	3-sulfolactic acid	C3 H6 O6 S	169.988	NEG	0.6	-2.838e-05	-0.166952	NA	level4	ChemSpider	C16069	NA	NA	NA	NA	NA	NA	NA	NA	2.94901e+06	3.56492e+06	3.80275e+06	3.16122e+06	3.93843e+06	3.98678e+06	3.97879e+06	3.51925e+06	3.85959e+06	3.77984e+06	4.13061e+06	3.6868e+06	3.47669e+06	3.52706e+06	3.66056e+06	3.44188e+06	3.42518e+06	3.96836e+06	3.48717e+06	3.566e+06	3.67144e+06
0.6_235.06885	N-glycoloyl-d-mannosaminolactone	C8 H13 N O7	235.069	NEG	0.6	-0.000352566	-1.49984	NA	level4	ChemSpider	C03948	NA	NA	NA	NA	NA	NA	NA	NA	1.95559e+06	2.60777e+06	2.17041e+06	1.6013e+06	2.22541e+06	2.27104e+06	2.10849e+06	1.40323e+06	1.74788e+06	1.5351e+06	1.65743e+06	1.76989e+06	1.8433e+06	1.73476e+06	1.73768e+06	1.79502e+06	1.65631e+06	1.78851e+06	1.84951e+06	1.8311e+06	1.73942e+06
0.602_97.96739	Sulfuric acid	H2 O4 S	97.9674	NEG	0.602	1.0068e-05	0.102768	NA	level4	ChemSpider	C00059	HMDB0001448	Homogeneous non-metal compounds	Non-metal sulfates	Non-metal oxoanionic compounds	Homogeneous non-metal compounds	Nucleotide metabolism	Purine metabolism	map00230 Purine metabolism; map00261 Monobactam biosynthesis; map00270 Cysteine and methionine metabolism; map00920 Sulfur metabolism; map01100 Metabolic pathways; map01130 Biosynthesis of antibiotics; map02010 ABC transporters;	1.20988e+08	6.7935e+07	6.94711e+07	6.71812e+07	7.05559e+07	7.46726e+07	1.03087e+08	9.6412e+07	9.27875e+07	1.01511e+08	1.00385e+08	1.00357e+08	8.38228e+07	8.68788e+07	8.41e+07	8.42544e+07	8.51681e+07	8.63205e+07	8.77647e+07	8.85482e+07	8.47589e+07
0.603_219.07403	O-(3-carboxypropanoyl)homoserine	C8 H13 N O6	219.074	NEG	0.603	-0.000260798	-1.19045	NA	level4	ChemSpider	NA	NA	NA	NA	NA	NA	NA	NA	NA	5.93636e+07	5.35701e+07	4.99707e+07	4.86383e+07	4.89588e+07	4.46034e+07	4.17779e+07	4.10472e+07	4.53448e+07	3.95998e+07	4.21356e+07	4.65513e+07	4.55516e+07	4.53885e+07	4.50202e+07	4.48068e+07	4.44291e+07	4.55101e+07	4.58601e+07	4.59772e+07	4.52464e+07
0.607_317.05089	2-deoxy-2-(glycoloylamino)-6-o-phosphono-beta-d-mannopyranose	C8 H16 N O10 P	317.051	NEG	0.607	-0.000295731	-0.932754	NA	level4	ChemSpider	C04336	NA	NA	NA	NA	NA	NA	NA	NA	442252	642774	524847	515377	514208	465472	391694	508861	479266	488891	473756	580808	468689	496605	466582	567439	431525	529068	433413	501009	419235
0.609_290.03946	7-o-phosphonohept-2-ulose	C7 H15 O10 P	290.039	NEG	0.609	-0.00081996	-2.82705	NA	level4	ChemSpider	NA	NA	NA	NA	NA	NA	NA	NA	NA	1.82249e+06	2.80522e+06	4.27651e+06	4.4516e+06	4.08139e+06	2.4993e+06	2.58938e+06	3.35841e+06	2.92929e+06	3.45102e+06	2.37925e+06	4.53885e+06	3.15682e+06	3.19609e+06	3.12398e+06	3.37171e+06	3.13667e+06	3.42809e+06	3.24337e+06	3.26658e+06	3.17461e+06
0.611_234.10328	Ile-cys	C9 H18 N2 O3 S	234.103	POS	0.611	-0.000532027	-2.27261	NA	level4	ChemSpider	NA	HMDB0028904	Organic acids and derivatives	Amino acids, peptides, and analogues	Carboxylic acids and derivatives	Amino acids, peptides, and analogues	NA	NA	NA	2.55266e+06	2.79774e+06	2.54336e+06	2.46641e+06	2.52839e+06	2.70409e+06	2.94148e+06	2.43057e+06	2.62051e+06	2.13661e+06	2.0051e+06	2.19705e+06	2.46592e+06	2.4512e+06	2.66906e+06	2.49073e+06	2.50288e+06	2.2545e+06	2.42409e+06	2.37354e+06	2.29927e+06
0.611_255.98849	(5r)-5-[(1r)-1,2-dihydroxyethyl]-4-hydroxy-2-oxo-2,5-dihydro-3-furanyl hydrogen sulfate	C6 H8 O9 S	255.988	NEG	0.611	-0.000409279	-1.59882	NA	level4	ChemSpider	NA	NA	NA	NA	NA	NA	NA	NA	NA	1.75505e+06	2.20879e+06	1.94673e+06	2.01534e+06	1.73602e+06	2.26955e+06	2.49052e+06	2.19443e+06	2.01651e+06	1.78227e+06	2.07947e+06	1.96811e+06	1.99866e+06	2.07013e+06	1.90013e+06	2.1093e+06	1.89129e+06	1.87633e+06	1.87929e+06	1.90303e+06	1.88933e+06
0.613_160.12122	N6-methyllysine	C7 H16 N2 O2	160.121	POS	0.613	4.40602e-05	0.275168	NA	level4	ChemSpider	C02728	HMDB0002038	Organic acids and derivatives	Amino acids, peptides, and analogues	Carboxylic acids and derivatives	Amino acids, peptides, and analogues	NA	NA	NA	4.54141e+06	5.77363e+06	4.96257e+06	4.43589e+06	4.95167e+06	5.44307e+06	6.19375e+06	5.10376e+06	5.58556e+06	4.87711e+06	4.65892e+06	6.2797e+06	5.2052e+06	5.19703e+06	5.28835e+06	4.85743e+06	1.73523e+06	4.87737e+06	4.69512e+06	5.50087e+06	5.87199e+06
0.613_366.06013	3-formyl-1-oxo-1h-isochromen-6-yl hexopyranosiduronic acid	C16 H14 O10	366.06	NEG	0.613	0.00143562	3.92182	NA	level4	ChemSpider	NA	HMDB0128631	Organic oxygen compounds	Carbohydrates and carbohydrate conjugates	Organooxygen compounds	Carbohydrates	NA	NA	NA	425681	1.56871e+06	1.06434e+06	1.22883e+06	920853	1.36947e+06	1.29461e+06	890292	1.42479e+06	531282	1.12947e+06	899479	1.04879e+06	981227	1.14535e+06	1.11193e+06	1.30248e+06	809283	1.07174e+06	1.3416e+06	952897
0.614_177.94316	Pyrophosphoric acid	H4 O7 P2	177.943	NEG	0.614	-6.74769e-05	-0.379205	NA	level4	ChemSpider	C00013	HMDB0000250	Homogeneous non-metal compounds	Non-metal pyrophosphates	Non-metal oxoanionic compounds	Homogeneous non-metal compounds	Energy metabolism	Oxidative phosphorylation	map00190 Oxidative phosphorylation;	2.59817e+07	3.5706e+07	3.5006e+07	3.62991e+07	3.27526e+07	2.89302e+07	4.73426e+07	3.30502e+07	3.60376e+07	3.95328e+07	4.91277e+07	4.15657e+07	3.47487e+07	3.60072e+07	3.35692e+07	3.45188e+07	3.58708e+07	3.54031e+07	3.62397e+07	3.59411e+07	3.49011e+07
0.615_187.04778	(2s,4s)-4-hydroxy-2,3,4,5-tetrahydrodipicolinic acid	C7 H9 N O5	187.048	NEG	0.615	-0.000290104	-1.55096	NA	level4	ChemSpider	C20258	NA	NA	NA	NA	NA	Biosynthesis of other secondary metabolites	Monobactam biosynthesis	map00261 Monobactam biosynthesis; map00300 Lysine biosynthesis; map01100 Metabolic pathways; map01110 Biosynthesis of secondary metabolites; map01130 Biosynthesis of antibiotics; map01230 Biosynthesis of amino acids;	2.79671e+06	4.01296e+06	3.43339e+06	3.08027e+06	4.09966e+06	3.43599e+06	2.55983e+06	2.24133e+06	2.19644e+06	2.21423e+06	3.04777e+06	2.06761e+06	3.57749e+06	2.8616e+06	2.39576e+06	3.41057e+06	2.67901e+06	3.55741e+06	2.49364e+06	2.70317e+06	2.77406e+06
0.615_200.00836	Erythrose, 4-phosphate	C4 H9 O7 P	200.008	NEG	0.615	-0.00022642	-1.13205	NA	level4	ChemSpider	C00279	HMDB0001321	Organic oxygen compounds	Carbohydrates and carbohydrate conjugates	Organooxygen compounds	Carbohydrates	Carbohydrate metabolism	Pentose phosphate pathway	map00030 Pentose phosphate pathway; map00400 Phenylalanine, tyrosine and tryptophan biosynthesis; map00750 Vitamin B6 metabolism; map01100 Metabolic pathways; map01110 Biosynthesis of secondary metabolites; map01130 Biosynthesis of antibiotics; map01200 Carbon metabolism; map01230 Biosynthesis of amino acids;	4.00456e+06	5.32462e+06	5.50885e+06	5.62338e+06	4.82278e+06	4.77986e+06	6.50494e+06	5.30998e+06	5.14783e+06	5.47563e+06	6.34128e+06	5.75446e+06	5.36262e+06	5.3766e+06	5.17292e+06	5.21441e+06	5.27014e+06	5.02465e+06	5.34073e+06	4.97566e+06	5.22032e+06
0.615_258.05630	4-(3-oxopentyl)phenyl hydrogen sulfate	C11 H14 O5 S	258.056	POS	0.615	0.000104412	0.404608	NA	level4	ChemSpider	NA	HMDB0133002	Organic acids and derivatives	Arylsulfates	Organic sulfuric acids and derivatives	Organic acids	NA	NA	NA	4.25005e+06	4.44487e+06	5.51167e+06	5.1903e+06	4.2106e+06	3.64045e+06	6.70056e+06	5.92219e+06	6.65672e+06	6.02458e+06	4.36773e+06	7.42943e+06	4.92865e+06	5.0553e+06	5.61481e+06	5.19448e+06	5.33184e+06	5.49428e+06	5.43307e+06	5.32843e+06	5.18203e+06
0.615_326.04341	3-hydroxy-4-methoxy-6h-[1,3]dioxolo[5,6][1]benzofuro[3,2-c]chromen-6-one	C17 H10 O7	326.043	POS	0.615	0.000754353	2.31366	NA	level4	ChemSpider	NA	NA	NA	NA	NA	NA	NA	NA	NA	9.52091e+06	1.02089e+07	1.24637e+07	1.11987e+07	9.60094e+06	8.63986e+06	1.6548e+07	1.36966e+07	1.50819e+07	1.30131e+07	9.90585e+06	1.60899e+07	1.16148e+07	1.16275e+07	1.22531e+07	1.13854e+07	1.16512e+07	1.19015e+07	1.23728e+07	1.2542e+07	1.17514e+07
0.615_336.04997	(sulfooxy)methyl 5-(3,4-dihydroxyphenyl)-4-hydroxypentanoate	C12 H16 O9 S	336.05	NEG	0.615	-0.00152761	-4.54575	NA	level4	ChemSpider	NA	HMDB0059977	Benzenoids	Benzenediols	Phenols	Phenols and derivatives	NA	NA	NA	956077	1.69414e+06	1.11265e+06	1.46554e+06	1.17883e+06	1.29346e+06	2.19321e+06	1.17229e+06	1.20396e+06	893821	1.07052e+06	1.51523e+06	1.94287e+06	1.45489e+06	1.13599e+06	1.3924e+06	1.29619e+06	1.00717e+06	878105	1.21136e+06	1.66957e+06
0.616_163.06658	L-ethionine	C6 H13 N O2 S	163.067	POS	0.616	-0.00012363	-0.758154	NA	level4	ChemSpider	C11227	NA	NA	NA	NA	NA	NA	NA	NA	7.95816e+06	9.67729e+06	9.40839e+06	9.04674e+06	7.97628e+06	9.40262e+06	1.10328e+07	9.63986e+06	9.85782e+06	7.83621e+06	7.71439e+06	9.69817e+06	8.6855e+06	8.63032e+06	8.79317e+06	8.8254e+06	8.32515e+06	8.71381e+06	8.78046e+06	8.32504e+06	8.488e+06
0.618_117.04250	Aceturic acid	C4 H7 N O3	117.043	NEG	0.618	-9.24827e-05	-0.790163	NA	level4	ChemSpider	NA	HMDB0000532	Organic acids and derivatives	Amino acids, peptides, and analogues	Carboxylic acids and derivatives	Amino acids, peptides, and analogues	NA	NA	NA	6.18222e+06	1.04829e+07	1.02997e+07	1.08544e+07	1.34944e+07	1.12836e+07	5.26453e+06	4.60633e+06	5.77409e+06	5.58721e+06	4.46945e+06	7.58195e+06	8.15543e+06	9.03784e+06	7.98586e+06	7.79624e+06	7.79463e+06	8.40293e+06	8.42895e+06	7.84478e+06	7.78221e+06
0.619_338.06515	2-acetoxy-3-[3-(4-hydroxy-phenyl)-acryloyloxy]-succinic acid	C15 H14 O9	338.065	NEG	0.619	0.00136698	4.04355	NA	level4	ChemSpider	NA	HMDB0034621	Phenylpropanoids and polyketides	Hydroxycinnamic acids and derivatives	Cinnamic acids and derivatives	Polyketides[PK]	NA	NA	NA	1.24103e+06	1.65584e+06	1.39484e+06	1.51412e+06	1.70203e+06	1.84605e+06	889017	842460	874729	777078	707381	754463	1.06157e+06	1.24324e+06	915915	1.07695e+06	990163	848908	901538	806120	1.12056e+06
0.62_206.04307	2-methylcitric acid	C7 H10 O7	206.043	POS	0.62	0.000413931	2.00896	NA	level4	ChemSpider	NA	HMDB0000379	Organic acids and derivatives	Tricarboxylic acids and derivatives	Carboxylic acids and derivatives	Organic acids	NA	NA	NA	2.07093e+06	2.80604e+06	3.61746e+06	3.45953e+06	3.15366e+06	2.38822e+06	4.07814e+06	3.60587e+06	4.3594e+06	3.79254e+06	2.45485e+06	5.8136e+06	3.27324e+06	3.51423e+06	3.45259e+06	3.3121e+06	3.50765e+06	3.17045e+06	3.054e+06	3.32605e+06	3.50147e+06
0.621_164.03199	D-xylulosonic acid	C5 H8 O6	164.032	NEG	0.621	-0.000102653	-0.625809	NA	level4	ChemSpider	C02928	NA	NA	NA	NA	NA	NA	NA	NA	1.847e+07	1.56561e+07	1.56107e+07	1.77423e+07	1.72371e+07	1.67692e+07	1.23877e+07	1.11188e+07	3.48002e+06	1.1477e+07	1.25669e+07	1.36219e+07	1.62036e+07	1.1513e+07	1.50532e+07	1.02339e+07	1.33553e+07	1.45736e+07	1.44909e+07	1.08048e+07	1.16421e+07
0.622_126.03156	Pyrogallol	C6 H6 O3	126.032	NEG	0.622	-0.000132117	-1.04828	NA	level4	ChemSpider	C01108	HMDB0013674	Benzenoids	Benzenetriols and derivatives	Phenols	Phenols and derivatives	Xenobiotics biodegradation and metabolism	Aminobenzoate degradation	NA	850814	2.16513e+06	2.52416e+06	2.18871e+06	2.24339e+06	1.37626e+06	1.75232e+06	1.30092e+06	1.33106e+06	1.11547e+06	1.62964e+06	1.5076e+06	1.77643e+06	1.63879e+06	1.81186e+06	1.70534e+06	1.49714e+06	1.50054e+06	2.01487e+06	1.64057e+06	1.88915e+06
0.622_190.09538	Meso-2,6-diaminopimelic acid	C7 H14 N2 O4	190.095	NEG	0.622	2.4058e-05	0.126558	NA	level4	ChemSpider	C00680	NA	NA	NA	NA	NA	Amino acid metabolism	Lysine biosynthesis	map00300 Lysine biosynthesis; map01100 Metabolic pathways; map01110 Biosynthesis of secondary metabolites; map01130 Biosynthesis of antibiotics; map01230 Biosynthesis of amino acids;	725799	948983	770788	987126	933300	963570	620144	840844	394373	696732	555145	723908	796105	739702	655299	714684	612032	795143	787526	828467	705961
0.622_255.99559	4-ethyl-2-(1-iodoethyl)-1,3-dioxolane	C7 H13 I O2	255.996	NEG	0.622	-0.000435994	-1.70313	NA	level4	ChemSpider	NA	NA	NA	NA	NA	NA	NA	NA	NA	2.75915e+06	3.92507e+06	3.77846e+06	3.56101e+06	3.7788e+06	3.96671e+06	3.4648e+06	3.83191e+06	3.53709e+06	4.01729e+06	3.37626e+06	3.82823e+06	3.87455e+06	3.36707e+06	3.34064e+06	3.30226e+06	3.37795e+06	3.58924e+06	3.21227e+06	3.21021e+06	3.53401e+06
0.622_295.08983	(s)-malyl alpha-d-glucosaminide	C10 H17 N O9	295.09	NEG	0.622	-0.000504886	-1.71095	NA	level4	ChemSpider	NA	NA	NA	NA	NA	NA	NA	NA	NA	6.63995e+06	5.55041e+06	6.49193e+06	4.48653e+06	5.98222e+06	5.57739e+06	2.64906e+06	2.40212e+06	3.14876e+06	2.25808e+06	4.66696e+06	2.9801e+06	4.54497e+06	3.88964e+06	4.24072e+06	4.36929e+06	4.18382e+06	4.20391e+06	4.24708e+06	4.56209e+06	4.14437e+06
0.622_310.07026	2-deoxy-4-o-[(2e)-3-(4-hydroxyphenyl)-2-propenoyl]pentaric acid	C14 H14 O8	310.07	NEG	0.622	0.00139769	4.50768	NA	level4	ChemSpider	NA	HMDB0029783	Phenylpropanoids and polyketides	Hydroxycinnamic acids and derivatives	Cinnamic acids and derivatives	Polyketides[PK]	NA	NA	NA	2.11371e+06	2.16368e+06	2.53532e+06	1.99666e+06	2.36723e+06	2.08317e+06	2.07456e+06	1.89322e+06	2.36047e+06	1.853e+06	2.47048e+06	1.93806e+06	2.20965e+06	2.51836e+06	1.82406e+06	2.11358e+06	2.21118e+06	1.88285e+06	2.06896e+06	2.09173e+06	2.68136e+06
0.623_74.00039	Glyoxylic acid	C2 H2 O3	74.0004	NEG	0.623	4.15458e-07	0.00561426	NA	level4	ChemSpider	C00048	HMDB0000119	Organic acids and derivatives	Carboxylic acids	Carboxylic acids and derivatives	Organic acids	Nucleotide metabolism	Purine metabolism	map00230 Purine metabolism; map00232 Caffeine metabolism; map00260 Glycine, serine and threonine metabolism; map00330 Arginine and proline metabolism; map00630 Glyoxylate and dicarboxylate metabolism; map01100 Metabolic pathways; map01110 Biosynthesis of secondary metabolites; map01130 Biosynthesis of antibiotics; map01200 Carbon metabolism;	1.44081e+06	1.73284e+06	1.55222e+06	1.91127e+06	1.82256e+06	1.42688e+06	1.09907e+06	1.22468e+06	1.33672e+06	1.23272e+06	2.37979e+06	484993	1.74397e+06	1.50965e+06	1.54051e+06	1.46157e+06	1.29899e+06	1.52738e+06	2.35439e+06	2.06975e+06	2.20592e+06
0.624_225.94400	(2e)-2,5-dichloro-4-oxo-2-hexenedioic acid	C6 H4 Cl2 O5	225.944	POS	0.624	0.000426238	1.88648	NA	level4	ChemSpider	C12835	HMDB0060363	Organic acids and derivatives	Medium-chain keto acids and derivatives	Keto acids and derivatives	Organic acids	Xenobiotics biodegradation and metabolism	Chlorocyclohexane and chlorobenzene degradation	map01100 Metabolic pathways;	9.48238e+08	8.85796e+08	8.36818e+08	7.76553e+08	8.01396e+08	9.42876e+08	1.01454e+09	8.57858e+08	8.08572e+08	7.88832e+08	1.06327e+09	6.85358e+08	8.54602e+08	8.72959e+08	8.65132e+08	8.43636e+08	8.7009e+08	8.89898e+08	8.77476e+08	8.79169e+08	8.82195e+08
0.625_86.03678	Biacetyl	C4 H6 O2	86.0368	NEG	0.625	-2.18351e-06	-0.0253788	NA	level4	ChemSpider	C00741	HMDB0003407	Organic oxygen compounds	Carbonyl compounds	Organooxygen compounds	Organic oxygen compounds	Carbohydrate metabolism	Butanoate metabolism	map00650 Butanoate metabolism;	2.39534e+06	3.38108e+06	3.15533e+06	2.9189e+06	2.73401e+06	2.30237e+06	3.06307e+06	3.67771e+06	3.3883e+06	3.39102e+06	2.62454e+06	4.22231e+06	2.65911e+06	3.1873e+06	2.65069e+06	2.50218e+06	2.98193e+06	3.03757e+06	2.69841e+06	2.81124e+06	3.10422e+06
0.626_148.03709	(+/-)-2-hydroxyglutaric acid	C5 H8 O5	148.037	NEG	0.626	-8.15804e-05	-0.55108	NA	level4	ChemSpider	C02630	HMDB0059655	Organic acids and derivatives	Short-chain hydroxy acids and derivatives	Hydroxy acids and derivatives	Organic acids	Carbohydrate metabolism	Butanoate metabolism	map00650 Butanoate metabolism; map01100 Metabolic pathways;	2.2086e+07	2.36345e+07	2.36622e+07	2.23723e+07	2.65766e+07	2.16871e+07	1.68066e+07	1.46503e+07	1.70557e+07	1.69426e+07	1.68147e+07	1.89163e+07	1.91027e+07	1.84624e+07	1.96078e+07	1.95418e+07	1.84287e+07	1.92734e+07	2.03151e+07	1.90765e+07	1.99102e+07
0.626_238.06848	3-deoxy-d-manno-octulosonic acid	C8 H14 O8	238.068	NEG	0.626	-0.00038352	-1.61096	NA	level4	ChemSpider	C01187	NA	Carbohydrates	Sugar acids [Fig]	Monosaccharides	Carbohydrates	Glycan biosynthesis and metabolism	Lipopolysaccharide biosynthesis	map01100 Metabolic pathways;	8.13888e+06	7.97641e+06	8.40117e+06	6.91039e+06	8.2746e+06	9.49233e+06	6.92042e+06	7.27115e+06	6.49947e+06	8.09028e+06	8.63813e+06	7.17643e+06	7.07233e+06	8.19449e+06	6.94244e+06	6.41278e+06	7.74964e+06	8.00601e+06	8.46996e+06	6.13391e+06	7.46968e+06
0.626_340.08075	Aesculin	C15 H16 O9	340.081	NEG	0.626	0.00131768	3.87464	NA	level4	ChemSpider	C09264	HMDB0030820	Phenylpropanoids and polyketides	Coumarin glycosides	Coumarins and derivatives	Coumarins and derivatives	NA	NA	NA	7.28512e+06	7.78415e+06	8.4296e+06	8.41883e+06	9.64699e+06	8.05855e+06	7.53364e+06	7.3042e+06	7.12512e+06	7.56929e+06	7.88061e+06	6.44653e+06	7.43302e+06	8.57867e+06	5.50757e+06	7.64025e+06	8.0483e+06	6.26641e+06	8.37041e+06	5.81671e+06	8.09831e+06
0.627_268.07881	2-(alpha-d-mannosyl)-d-glyceric acid	C9 H16 O9	268.079	NEG	0.627	-0.000619835	-2.31213	NA	level4	ChemSpider	C11544	NA	NA	NA	NA	NA	Carbohydrate metabolism	Fructose and mannose metabolism	map00051 Fructose and mannose metabolism; map01100 Metabolic pathways;	8.04906e+06	7.93222e+06	6.70556e+06	6.42458e+06	6.9371e+06	8.2618e+06	7.24833e+06	5.78873e+06	6.01752e+06	5.55509e+06	6.62761e+06	4.68159e+06	6.36391e+06	6.05186e+06	6.15616e+06	6.47421e+06	6.08123e+06	5.92015e+06	5.83501e+06	6.11394e+06	6.07566e+06
0.627_352.12248	Triflupromazine	C18 H19 F3 N2 S	352.122	POS	0.627	0.000380242	1.07986	NA	level4	ChemSpider	NA	HMDB0014650	Organoheterocyclic compounds	Phenothiazines	Benzothiazines	Organoheterocyclic compounds	NA	NA	NA	1.62215e+06	1.48286e+06	2.17219e+06	1.25016e+06	1.39649e+06	1.31608e+06	1.42934e+06	819180	1.42056e+06	1.39101e+06	2.32998e+06	1.55985e+06	1.67011e+06	1.06549e+06	1.30103e+06	1.48296e+06	1.57152e+06	1.39366e+06	1.18427e+06	1.56326e+06	1.5263e+06
0.628_220.05798	(-)-threo-isodihomocitric acid	C8 H12 O7	220.058	NEG	0.628	-0.00032607	-1.48174	NA	level4	ChemSpider	C16597	NA	NA	NA	NA	NA	Energy metabolism	Methane metabolism	map01100 Metabolic pathways; map01210 2-Oxocarboxylic acid metabolism;	965180	1.0201e+06	1.09659e+06	1.199e+06	1.37464e+06	910297	620627	654207	541624	794122	510357	570904	768802	672036	820628	904817	929301	763829	820162	902923	694444
0.629_330.13973	Oxomemazine	C18 H22 N2 O2 S	330.14	POS	0.629	-0.000464709	-1.40761	NA	level4	ChemSpider	NA	HMDB0240230	Organoheterocyclic compounds	Phenothiazines	Benzothiazines	Organoheterocyclic compounds	NA	NA	NA	3.14882e+06	3.26443e+06	4.72704e+06	2.84213e+06	3.92768e+06	2.8785e+06	3.35586e+06	2.59614e+06	4.50869e+06	2.39561e+06	4.28313e+06	3.27883e+06	3.22689e+06	3.32645e+06	3.11755e+06	2.67984e+06	3.41289e+06	3.40071e+06	3.32972e+06	3.32213e+06	3.29639e+06
0.631_166.04756	D-xylonic acid	C5 H10 O6	166.048	NEG	0.631	-0.000174974	-1.05376	NA	level4	ChemSpider	C00502	HMDB0059750	Organic oxygen compounds	Carbohydrates and carbohydrate conjugates	Organooxygen compounds	Carbohydrates	Carbohydrate metabolism	Pentose and glucuronate interconversions	map00040 Pentose and glucuronate interconversions; map01100 Metabolic pathways;	4.79301e+07	5.02381e+07	4.55934e+07	4.77478e+07	4.49189e+07	5.16663e+07	4.92873e+07	4.42336e+07	5.0952e+07	4.25118e+07	4.31231e+07	3.53466e+07	3.87126e+07	4.40956e+07	4.55467e+07	4.55213e+07	4.32485e+07	4.65095e+07	4.76972e+07	4.52992e+07	4.54264e+07
0.632_281.11049	(2s)-3-hydroxy-2-({[(3s,4s,5r)-2,3,4-trihydroxy-5-(hydroxymethyl)tetrahydro-2-furanyl]methyl}amino)butanoic acid (non-preferred name)	C10 H19 N O8	281.11	NEG	0.632	-0.000579291	-2.06072	NA	level4	ChemSpider	NA	HMDB0037843	Organic oxygen compounds	Carbohydrates and carbohydrate conjugates	Organooxygen compounds	Carbohydrates	NA	NA	NA	5.62604e+06	7.14005e+06	7.78036e+06	7.67873e+06	5.89922e+06	6.5986e+06	9.59003e+06	7.13138e+06	7.64914e+06	6.29367e+06	8.35746e+06	8.40248e+06	7.36802e+06	7.05e+06	6.87344e+06	6.84986e+06	6.34797e+06	6.60873e+06	6.77282e+06	6.94913e+06	6.97265e+06
0.632_76.01602	Glycolic acid	C2 H4 O3	76.016	NEG	0.632	-2.88179e-05	-0.379103	NA	level4	ChemSpider	C00160	HMDB0000115	Organic acids and derivatives	Alpha hydroxy acids and derivatives	Hydroxy acids and derivatives	Organic acids	Xenobiotics biodegradation and metabolism	Chlorocyclohexane and chlorobenzene degradation	map00630 Glyoxylate and dicarboxylate metabolism; map01100 Metabolic pathways; map01110 Biosynthesis of secondary metabolites; map01130 Biosynthesis of antibiotics; map01200 Carbon metabolism;	3.91527e+06	3.81673e+06	4.01422e+06	5.07954e+06	4.19806e+06	3.78696e+06	2.42884e+06	2.73423e+06	2.57836e+06	3.43572e+06	2.93706e+06	1.55526e+06	2.0568e+06	3.66878e+06	2.04117e+06	1.84667e+06	3.50572e+06	3.36338e+06	1.83919e+06	3.21435e+06	3.58987e+06
0.634_81.98215	Phosphonic acid	H3 O3 P	81.9822	NEG	0.634	0.000169198	2.06384	NA	level4	ChemSpider	C06701	NA	NA	NA	NA	NA	NA	NA	NA	3.88904e+06	2.61643e+06	2.84653e+06	2.56374e+06	2.63912e+06	2.66083e+06	2.7256e+06	2.55941e+06	2.32061e+06	2.5694e+06	3.05816e+06	2.02592e+06	2.65602e+06	2.12402e+06	2.61102e+06	2.59414e+06	2.31906e+06	2.26237e+06	2.2752e+06	2.49779e+06	2.35201e+06
0.635_174.13684	N~6~,n~6~-dimethyllysine	C8 H18 N2 O2	174.137	POS	0.635	1.56592e-05	0.0899247	NA	level4	ChemSpider	NA	HMDB0013287	Organic acids and derivatives	Amino acids, peptides, and analogues	Carboxylic acids and derivatives	Amino acids, peptides, and analogues	NA	NA	NA	8.08528e+06	9.87996e+06	9.42865e+06	9.04947e+06	8.07364e+06	8.6909e+06	1.05196e+07	9.29395e+06	1.52754e+07	8.17658e+06	9.54699e+06	1.56876e+07	1.02838e+07	8.97894e+06	9.80316e+06	9.18581e+06	1.02391e+07	9.67887e+06	1.036e+07	1.0198e+07	9.62787e+06
0.635_96.05751	Cyclohexenone	C6 H8 O	96.0575	NEG	0.635	-1.71568e-06	-0.017861	NA	level4	ChemSpider	C02395	NA	NA	NA	NA	NA	NA	NA	NA	1.99191e+06	1.17035e+06	763067	1.72304e+06	1.54075e+06	1.16127e+06	1.07426e+06	1.465e+06	938450	1.53121e+06	1.53937e+06	1.21725e+06	1.36479e+06	1.16704e+06	1.39782e+06	1.56079e+06	1.27554e+06	2.16726e+06	1.30202e+06	1.10071e+06	1.09785e+06
0.636_203.07894	N-acetyl-l-2-aminoadipic acid	C8 H13 N O5	203.079	NEG	0.636	-0.000436952	-2.15163	NA	level4	ChemSpider	C12986	NA	NA	NA	NA	NA	NA	NA	NA	1.17e+06	1.34602e+06	1.59596e+06	993305	1.23475e+06	1.354e+06	1.13555e+06	818613	1.00628e+06	910953	901128	1.04725e+06	1.01364e+06	915055	1.07929e+06	959029	1.74133e+06	924817	1.31688e+06	1.24572e+06	871157
0.639_210.07330	Hept-2-ulose	C7 H14 O7	210.073	NEG	0.639	-0.000654184	-3.11406	NA	level4	ChemSpider	NA	NA	NA	NA	NA	NA	NA	NA	NA	1.06726e+07	1.26731e+07	1.37163e+07	1.23247e+07	1.84495e+07	1.4045e+07	1.13318e+07	1.12138e+07	1.57581e+07	1.81975e+07	1.32903e+07	1.60669e+07	1.1636e+07	1.23883e+07	1.21621e+07	1.25347e+07	1.74024e+07	1.67911e+07	1.28919e+07	1.30363e+07	1.67663e+07
0.639_361.05128	Glucoputranjivin	C10 H19 N O9 S2	361.051	NEG	0.639	0.00116129	3.21642	NA	level4	ChemSpider	C08418	NA	Amino acid related compounds	Glucosinolates derived from valine	Glucosinolates	Amino acid related compounds	Biosynthesis of other secondary metabolites	Glucosinolate biosynthesis	map01110 Biosynthesis of secondary metabolites; map01210 2-Oxocarboxylic acid metabolism;	1.03949e+06	985516	912156	1.08962e+06	1.04006e+06	1.00058e+06	1.19735e+06	943177	1.07025e+06	846070	1.10046e+06	1.15314e+06	990194	1.10837e+06	1.23684e+06	979220	960466	1.02644e+06	751196	869007	1.04817e+06
0.642_215.91538	Mutagen x	C5 H3 Cl3 O3	215.915	POS	0.642	0.000604438	2.79943	NA	level4	ChemSpider	C19205	NA	NA	NA	NA	NA	NA	NA	NA	1.514e+08	7.96779e+07	7.62117e+07	7.42355e+07	7.49138e+07	8.88111e+07	6.07303e+07	8.23035e+07	6.90607e+07	7.3298e+07	7.06011e+07	5.56608e+07	7.56693e+07	7.45285e+07	7.18398e+07	6.97841e+07	7.46637e+07	7.04579e+07	7.43061e+07	4.5656e+07	7.3376e+07
0.644_111.88870	Selsun	S Se	111.889	POS	0.644	0.000106455	0.951437	NA	level4	ChemSpider	NA	HMDB0015106	Homogeneous non-metal compounds	Other non-metal sulfides	Other non-metal organides	Homogeneous non-metal compounds	NA	NA	NA	1.2103e+07	9.63159e+06	1.0569e+07	9.77961e+06	1.07653e+07	9.80965e+06	6.45497e+06	8.48211e+06	8.48971e+06	9.26495e+06	7.11217e+06	1.06531e+07	9.19083e+06	8.51337e+06	8.07062e+06	8.29557e+06	8.89452e+06	8.77643e+06	8.88733e+06	5.00006e+06	7.62947e+06
0.644_197.11644	Nitrilacarb	C9 H15 N3 O2	197.116	POS	0.644	1.44547e-05	0.0733306	NA	level4	ChemSpider	C18954	NA	NA	NA	NA	NA	NA	NA	NA	6.87917e+06	1.02019e+07	6.76138e+06	7.02366e+06	7.18331e+06	8.73781e+06	7.84082e+06	9.32019e+06	7.99287e+06	5.8894e+06	7.07184e+06	6.78702e+06	6.90187e+06	7.55766e+06	6.3914e+06	6.26168e+06	6.01375e+06	6.19203e+06	6.79491e+06	7.40106e+06	7.36443e+06
0.645_179.07946	Glucosamine	C6 H13 N O5	179.079	POS	0.645	8.58402e-05	0.479341	NA	level4	ChemSpider	C08349	HMDB0030091	Organic oxygen compounds	Carbohydrates and carbohydrate conjugates	Organooxygen compounds	Carbohydrates	NA	NA	NA	1.49631e+08	1.42715e+08	1.54151e+08	1.39046e+08	1.52055e+08	1.23278e+08	9.06005e+07	8.78352e+07	9.23979e+07	8.25617e+07	1.66401e+08	7.83526e+07	1.26276e+08	1.26663e+08	1.2569e+08	1.26313e+08	1.31483e+08	1.23643e+08	1.26423e+08	1.25293e+08	1.22956e+08
0.646_155.02517	3-aminopropyl hydrogen sulfate	C3 H9 N O4 S	155.025	NEG	0.646	-6.28736e-05	-0.40557	NA	level4	ChemSpider	NA	HMDB0140100	Organic acids and derivatives	Sulfuric acid esters	Organic sulfuric acids and derivatives	Organic acids	NA	NA	NA	6.10834e+07	7.17369e+07	7.23307e+07	7.73838e+07	6.20121e+07	6.52188e+07	8.69513e+07	8.89462e+07	8.10609e+07	8.32059e+07	7.87556e+07	8.80285e+07	7.1148e+07	7.46704e+07	7.83428e+07	7.22134e+07	7.70154e+07	7.45364e+07	7.32133e+07	7.95815e+07	7.69967e+07
0.646_232.03801	Thorium	Th	232.038	NEG	0.646	-4.22242e-05	-0.181971	NA	level4	ChemSpider	NA	HMDB0029215	Homogeneous metal compounds	NA	Homogeneous actinide compounds	Homogeneous metal compounds	NA	NA	NA	4.43678e+06	6.70322e+06	5.18788e+06	5.39459e+06	4.85106e+06	4.73514e+06	5.81647e+06	6.20853e+06	5.02211e+06	5.36291e+06	5.55224e+06	5.80539e+06	5.20193e+06	4.74451e+06	4.91592e+06	5.18637e+06	5.38281e+06	4.84706e+06	5.279e+06	4.87628e+06	4.71597e+06
0.647_204.02796	1-oxo-1,2,4-butanetricarboxylic acid	C7 H8 O7	204.028	NEG	0.647	0.00096005	4.7055	NA	level4	ChemSpider	C05533	NA	NA	NA	NA	NA	Global and overview maps	2-Oxocarboxylic acid metabolism	map01210 2-Oxocarboxylic acid metabolism;	916030	1.27312e+06	1.87567e+06	921342	866078	575187	2.51725e+06	2.65384e+06	2.30065e+06	1.64581e+06	819004	3.00269e+06	1.3247e+06	1.37168e+06	2.20411e+06	1.51102e+06	1.47638e+06	1.39623e+06	1.33825e+06	1.48936e+06	1.67273e+06
0.647_264.04520	(1r,2r)-3-[(1,2-dihydro-2-hydroxy-1-naphthalenyl)thio]-2-oxopropanoic acid	C13 H12 O4 S	264.045	NEG	0.647	-0.000428127	-1.62141	NA	level4	ChemSpider	C14799	NA	NA	NA	NA	NA	Xenobiotics biodegradation and metabolism	Metabolism of xenobiotics by cytochrome P450	NA	3.96078e+06	5.55254e+06	5.40227e+06	5.66341e+06	7.76443e+06	5.05248e+06	4.84522e+06	5.47109e+06	5.62443e+06	4.81101e+06	4.8469e+06	6.02241e+06	5.02287e+06	4.80613e+06	5.12906e+06	5.30778e+06	5.10075e+06	4.88311e+06	5.18623e+06	5.25777e+06	4.99088e+06
0.651_146.10543	Dl-lysine	C6 H14 N2 O2	146.105	NEG	0.651	-9.75196e-05	-0.66746	NA	level4	ChemSpider	C16440	HMDB0142894	Organic acids and derivatives	Amino acids, peptides, and analogues	Carboxylic acids and derivatives	Amino acids, peptides, and analogues	NA	NA	NA	3.32973e+06	4.21995e+06	5.25976e+06	3.13679e+06	4.42581e+06	3.16189e+06	6.76719e+06	5.03872e+06	7.25067e+06	5.11964e+06	4.39284e+06	8.09435e+06	5.17853e+06	4.66879e+06	5.16443e+06	4.44e+06	3.46442e+06	2.20799e+06	4.53768e+06	5.42918e+06	3.69836e+06
0.651_219.04005	4-amino-2-methyl-5-phosphooxymethylpyrimidine	C6 H10 N3 O4 P	219.04	NEG	0.651	-0.000837266	-3.82242	NA	level4	ChemSpider	C04556	NA	NA	NA	NA	NA	Metabolism of cofactors and vitamins	Thiamine metabolism	map00730 Thiamine metabolism; map01100 Metabolic pathways;	1.42945e+07	1.20227e+07	1.22046e+07	1.07243e+07	1.41477e+07	1.15051e+07	1.38102e+07	1.33604e+07	1.26414e+07	1.30082e+07	1.42437e+07	1.09489e+07	1.2086e+07	1.31943e+07	1.62029e+07	1.16985e+07	1.2822e+07	1.27255e+07	1.18888e+07	1.31424e+07	1.23024e+07
0.654_214.05633	1-methyl-3-(2-thiazolyl)-1h-indole	C12 H10 N2 S	214.056	NEG	0.654	-0.000142259	-0.664585	NA	level4	ChemSpider	NA	HMDB0034965	Organoheterocyclic compounds	N-alkylindoles	Indoles and derivatives	Indole and derivatives	NA	NA	NA	9.51909e+06	8.98457e+06	9.51837e+06	9.89334e+06	7.56142e+06	1.07778e+07	8.40148e+06	7.82459e+06	8.15469e+06	8.83554e+06	1.10627e+07	8.24239e+06	7.04802e+06	9.17213e+06	9.44655e+06	8.72343e+06	9.94667e+06	9.48151e+06	6.71698e+06	9.28264e+06	8.59505e+06
0.654_371.08003	Arotinolol	C15 H21 N3 O2 S3	371.08	NEG	0.654	0.000442492	1.19245	NA	level4	ChemSpider	NA	NA	NA	NA	NA	NA	NA	NA	NA	378539	911793	452361	1.01072e+06	1.07846e+06	837273	973614	786809	996321	830283	1.23891e+06	1.13413e+06	806531	830912	794406	1.0398e+06	1.05699e+06	987097	998749	1.10549e+06	747597
0.655_222.07339	Beta-d-ethyl glucuronide	C8 H14 O7	222.073	NEG	0.655	-0.000564794	-2.54327	NA	level4	ChemSpider	NA	HMDB0010325	Organic oxygen compounds	Carbohydrates and carbohydrate conjugates	Organooxygen compounds	Carbohydrates	NA	NA	NA	3.53275e+06	3.4491e+06	3.08518e+06	3.37947e+06	3.51129e+06	3.24103e+06	3.57551e+06	3.41554e+06	3.21047e+06	3.29104e+06	3.09128e+06	3.62e+06	3.32569e+06	3.24518e+06	2.98164e+06	3.15363e+06	3.56874e+06	2.89956e+06	3.49241e+06	3.25231e+06	3.80753e+06
0.659_134.04009	Dimethylsulfoniopropionate	C5 H10 O2 S	134.04	POS	0.659	-6.31014e-05	-0.470765	NA	level4	ChemSpider	C04022	NA	NA	NA	NA	NA	Energy metabolism	Sulfur metabolism	map00920 Sulfur metabolism; map01100 Metabolic pathways;	3.13344e+08	2.24649e+09	2.82235e+09	6.21878e+09	2.75373e+09	1.60299e+09	3.01856e+09	4.83325e+09	2.84422e+09	6.18036e+09	1.35161e+09	8.99195e+09	3.54738e+09	3.50221e+09	3.42766e+09	3.49175e+09	3.57731e+09	3.81703e+09	3.67925e+09	3.74976e+09	3.69759e+09
0.659_268.10399	Pifithrin-?	C16 H16 N2 S	268.104	NEG	0.659	0.000567486	2.11667	NA	level4	ChemSpider	C11571	NA	NA	NA	NA	NA	NA	NA	NA	1.14149e+07	1.38055e+07	1.33139e+07	1.21943e+07	1.02554e+07	1.40296e+07	1.52094e+07	1.48489e+06	1.73304e+07	1.15331e+07	1.19927e+07	1.38165e+07	1.32477e+07	1.35593e+07	1.09097e+07	1.34486e+07	1.38394e+07	9.77178e+06	1.00096e+07	1.11604e+07	1.40449e+07
0.661_184.03443	Dibenzothiophene	C12 H8 S	184.034	NEG	0.661	-0.000245047	-1.33153	NA	level4	ChemSpider	C20125	NA	NA	NA	NA	NA	NA	NA	NA	2.14708e+06	2.96282e+06	3.5952e+06	3.04037e+06	2.81167e+06	2.74147e+06	3.91023e+06	4.17051e+06	2.89047e+06	3.26757e+06	4.36168e+06	4.00226e+06	2.91694e+06	3.08124e+06	3.85066e+06	2.64552e+06	2.81133e+06	3.35244e+06	3.05327e+06	3.13497e+06	2.79594e+06
0.661_317.95466	Mitotane	C14 H10 Cl4	317.955	NEG	0.661	0.00100047	3.1466	NA	level4	ChemSpider	NA	HMDB0014786	Benzenoids	Diphenylmethanes	Benzene and substituted derivatives	Benzene and derivatives	NA	NA	NA	2.62337e+07	2.36977e+07	2.39828e+07	2.54642e+07	2.42988e+07	2.63779e+07	3.15138e+07	2.44913e+07	2.2681e+07	2.3086e+07	3.43998e+07	1.77052e+07	2.65829e+07	2.4532e+07	2.66128e+07	2.34807e+07	2.71661e+07	2.44972e+07	2.43124e+07	2.45883e+07	2.51187e+07
0.662_158.06856	Oxiracetam	C6 H10 N2 O3	158.069	POS	0.662	-0.000584103	-3.69524	NA	level4	ChemSpider	NA	NA	NA	NA	NA	NA	NA	NA	NA	2.65815e+06	4.0544e+06	3.36609e+06	3.61435e+06	3.38305e+06	3.23735e+06	8.50711e+06	7.51191e+06	7.73903e+06	6.7556e+06	4.62097e+06	8.92616e+06	4.7506e+06	6.27211e+06	4.77717e+06	6.25889e+06	4.3193e+06	4.29597e+06	3.80794e+06	4.30362e+06	5.7852e+06
0.662_303.10768	(1r,5s,6r,7r,9s,11s,12s,13s,14s)-3-amino-14-methyl-8,10-dioxa-2,4-diazatetracyclo[7.3.1.1~7,11~.0~1,6~]tetradec-2-ene-5,9,12,13,14-pentol	C11 H17 N3 O7	303.108	NEG	0.662	0.00102671	3.3873	NA	level4	ChemSpider	C20026	NA	Marine biotoxins	Tetrodotoxins	Others	Marine biotoxins	NA	NA	NA	4.29931e+06	8.9803e+06	8.71838e+06	7.88079e+06	7.71907e+06	7.98087e+06	1.07904e+07	9.81058e+06	1.06383e+07	6.71625e+06	8.87467e+06	1.09689e+07	8.83654e+06	8.66048e+06	8.72793e+06	8.52361e+06	8.78065e+06	8.73636e+06	8.83103e+06	8.9301e+06	9.33339e+06
0.662_333.92860	Costatol	C10 H14 Br Cl3 O	333.929	NEG	0.662	-0.000758296	-2.27083	NA	level4	ChemSpider	C17103	NA	NA	NA	NA	NA	NA	NA	NA	3.5281e+06	5.04942e+06	4.11885e+06	4.83975e+06	4.2163e+06	4.51902e+06	5.04398e+06	4.22464e+06	4.107e+06	4.31977e+06	5.72548e+06	3.82582e+06	4.29922e+06	3.84755e+06	4.70668e+06	4.71632e+06	4.72538e+06	4.4298e+06	4.69782e+06	4.45615e+06	4.25975e+06
0.662_72.02112	Malondialdehyde	C3 H4 O2	72.0211	POS	0.662	-1.36973e-05	-0.190185	NA	level4	ChemSpider	C19440	HMDB0006112	Organic oxygen compounds	Carbonyl compounds	Organooxygen compounds	Organic oxygen compounds	NA	NA	NA	7.08678e+06	1.01184e+07	1.35829e+07	1.44963e+07	1.10874e+07	1.6225e+07	1.37715e+07	1.49175e+07	1.22496e+07	1.53174e+07	9.41144e+06	2.10793e+07	1.35794e+07	1.1622e+07	1.12395e+07	1.31346e+07	1.323e+07	1.18371e+07	1.38445e+07	1.34699e+07	1.40719e+07
0.663_116.04730	Levulinic acid	C5 H8 O3	116.047	NEG	0.663	-3.90967e-05	-0.336903	NA	level4	ChemSpider	NA	HMDB0000720	Organic acids and derivatives	Gamma-keto acids and derivatives	Keto acids and derivatives	Organic acids	NA	NA	NA	9.60302e+06	1.09303e+07	1.27795e+07	1.18354e+07	1.16441e+07	1.1447e+07	1.22822e+07	1.17406e+07	1.13208e+07	1.10892e+07	1.11915e+07	1.24318e+07	1.13638e+07	1.07309e+07	1.09486e+07	1.18924e+07	1.13005e+07	1.13989e+07	1.10619e+07	1.15162e+07	1.16804e+07
0.663_142.03803	Yr0513000	C5 H6 N2 O3	142.038	POS	0.663	0.000183044	1.2887	NA	level4	ChemSpider	C03088	HMDB0000469	Organoheterocyclic compounds	Pyrimidines and pyrimidine derivatives	Diazines	Organoheterocyclic compounds	NA	NA	NA	2.60868e+06	5.76998e+06	3.72672e+06	8.68596e+06	6.81618e+06	4.38745e+06	5.08847e+06	8.48402e+06	601967	5.3372e+06	6.25287e+06	6.61257e+06	2.92059e+06	4.58088e+06	4.76224e+06	5.38685e+06	4.14456e+06	2.09232e+06	6.05785e+06	3.68988e+06	4.72565e+06
0.664_120.04222	D-(−)-threose	C4 H8 O4	120.042	NEG	0.664	-3.62077e-05	-0.301625	NA	level4	ChemSpider	NA	NA	NA	NA	NA	NA	NA	NA	NA	9.16853e+07	9.62677e+07	1.00095e+08	9.90981e+07	9.40587e+07	9.12044e+07	1.1801e+08	1.08144e+08	1.10604e+08	1.04337e+08	1.07479e+08	1.09026e+08	1.0029e+08	9.94634e+07	9.7445e+07	1.00267e+08	9.93407e+07	1.00284e+08	9.94825e+07	9.94049e+07	1.00058e+08
0.665_144.04216	Dimethyl fumarate	C6 H8 O4	144.042	NEG	0.665	-9.50168e-05	-0.659645	NA	level4	ChemSpider	NA	NA	NA	NA	NA	NA	NA	NA	NA	5.54324e+07	5.86586e+07	5.94638e+07	6.01382e+07	5.6751e+07	5.51811e+07	7.15094e+07	6.30518e+07	6.52253e+07	6.17323e+07	6.72414e+07	6.52024e+07	6.04955e+07	5.96883e+07	5.88392e+07	5.98285e+07	6.15262e+07	6.00159e+07	6.0948e+07	5.95884e+07	6.04074e+07
0.665_299.12110	Pentiapine	C15 H17 N5 S	299.121	NEG	0.665	0.000630628	2.10828	NA	level4	ChemSpider	NA	NA	NA	NA	NA	NA	NA	NA	NA	2.11829e+07	3.38806e+07	3.12038e+07	2.79061e+07	2.4269e+07	2.9353e+07	3.83153e+07	3.99379e+07	3.81508e+07	3.05684e+07	2.9179e+07	4.11035e+07	3.00879e+07	3.1506e+07	2.94557e+07	2.88372e+07	3.16674e+07	2.8312e+07	2.52647e+07	2.98685e+07	3.13495e+07
0.666_182.07896	Hexitol	C6 H14 O6	182.079	NEG	0.666	-7.94212e-05	-0.436191	NA	level4	ChemSpider	NA	NA	NA	NA	NA	NA	NA	NA	NA	1.45729e+06	1.5451e+06	1.6745e+06	1.4813e+06	1.41332e+06	1.44663e+06	2.18787e+06	1.71302e+06	1.49355e+06	1.62855e+06	1.40528e+06	1.515e+06	1.73506e+06	1.51909e+06	1.49553e+06	1.79925e+06	1.73847e+06	1.58317e+06	1.62846e+06	1.54172e+06	1.78943e+06
0.666_277.05308	Arprinocid	C12 H9 Cl F N5	277.053	NEG	0.666	3.23448e-05	0.116746	NA	level4	ChemSpider	NA	NA	NA	NA	NA	NA	NA	NA	NA	1.96577e+06	2.50633e+06	2.7053e+06	1.19392e+06	2.4403e+06	2.31025e+06	2.32527e+06	2.18069e+06	1.86916e+06	1.60994e+06	2.83032e+06	1.55676e+06	2.11069e+06	1.97222e+06	2.31963e+06	2.06015e+06	1.92085e+06	1.7194e+06	2.31756e+06	2.13254e+06	2.01263e+06
0.667_208.04036	3-(2-methylthioethyl)malic acid	C7 H12 O5 S	208.04	POS	0.667	-0.000179422	-0.862435	NA	level4	ChemSpider	C17212	NA	NA	NA	NA	NA	Biosynthesis of other secondary metabolites	Glucosinolate biosynthesis	map01110 Biosynthesis of secondary metabolites; map01210 2-Oxocarboxylic acid metabolism;	7.87618e+08	9.78293e+08	1.04348e+09	9.8127e+08	9.90657e+08	8.95457e+08	1.10533e+09	9.13253e+08	9.26334e+08	9.16477e+08	1.02181e+09	9.73173e+08	8.76973e+08	8.85799e+08	8.63799e+08	8.86488e+08	9.41134e+08	6.17209e+08	7.52594e+08	1.33864e+09	9.33e+08
0.667_234.07354	Mfcd00060079	C9 H14 O7	234.074	NEG	0.667	-0.000415708	-1.77597	NA	level4	ChemSpider	NA	HMDB0032438	Organic acids and derivatives	Tricarboxylic acids and derivatives	Carboxylic acids and derivatives	Organic acids	NA	NA	NA	1.12625e+06	1.02751e+06	797111	951305	1.79583e+06	838115	910935	859077	818855	984535	1.09461e+06	949136	1.00835e+06	1.41286e+06	1.38491e+06	1.06523e+06	904576	831246	977724	856877	1.40383e+06
0.667_260.09996	Alpha-glutamyl-4-hydroxyproline	C10 H16 N2 O6	260.1	POS	0.667	-0.000877092	-3.37212	NA	level4	ChemSpider	NA	NA	NA	NA	NA	NA	NA	NA	NA	1.46996e+07	1.36086e+07	1.50149e+07	1.24714e+07	1.58435e+07	1.15215e+07	5.69826e+06	5.95732e+06	6.11496e+06	6.76555e+06	1.10679e+07	7.18016e+06	1.0236e+07	9.57812e+06	1.05202e+07	1.0873e+07	1.03209e+07	1.00194e+07	9.10562e+06	9.4847e+06	1.0783e+07
0.668_245.17347	Lysylvaline	C11 H23 N3 O3	245.173	POS	0.668	-0.000473221	-1.93014	NA	level4	ChemSpider	NA	NA	NA	NA	NA	NA	NA	NA	NA	6.33914e+06	8.42643e+06	8.75974e+06	8.90327e+06	4.06552e+06	8.08183e+06	1.08856e+07	5.57867e+06	770135	6.5596e+06	2.38602e+06	6.76115e+06	6.26793e+06	6.44472e+06	6.94934e+06	5.94304e+06	2.20943e+06	5.91405e+06	7.31099e+06	8.82108e+06	6.51709e+06
0.669_215.05575	240i539pwq	C5 H14 N O6 P	215.056	POS	0.669	-0.000124819	-0.580405	NA	level4	ChemSpider	NA	HMDB0000114	Lipids and lipid-like molecules	Glycerophosphoethanolamines	Glycerophospholipids	Amines and derivatives	NA	NA	NA	1.38067e+07	9.36506e+06	3.999e+06	7.15685e+06	9.64378e+06	7.30201e+06	1.18396e+07	7.34896e+06	1.26188e+07	9.77127e+06	7.37856e+06	9.55218e+06	1.20485e+07	1.11404e+07	7.27535e+06	7.55323e+06	8.57628e+06	7.408e+06	9.47406e+06	1.23012e+07	8.4083e+06
0.669_257.10238	Benserazide	C10 H15 N3 O5	257.102	POS	0.669	0.00120979	4.7055	NA	level4	ChemSpider	NA	NA	NA	NA	NA	NA	NA	NA	NA	1.23887e+08	1.51825e+08	1.59823e+08	1.35393e+08	1.4142e+08	1.46695e+08	1.91921e+08	1.64485e+08	1.69332e+08	1.447e+08	1.70915e+08	1.53587e+08	1.41302e+08	1.38813e+08	1.85432e+08	1.40949e+08	1.44702e+08	1.06407e+08	2.52255e+08	1.49613e+08	1.3946e+08
0.669_326.13200	3-(4-fluorophenyl)-2,2,4-trimethyl-2h-chromen-7-yl acetate	C20 H19 F O3	326.132	NEG	0.669	0.000178572	0.547545	NA	level4	ChemSpider	C15056	NA	NA	NA	NA	NA	NA	NA	NA	1.95743e+06	2.69772e+06	4.1214e+06	3.09658e+06	2.7154e+06	2.30356e+06	4.51725e+06	5.03614e+06	5.29034e+06	4.16529e+06	3.30792e+06	6.55686e+06	3.54103e+06	4.24665e+06	3.7745e+06	3.53628e+06	3.88659e+06	2.87818e+06	3.13959e+06	4.4286e+06	3.87847e+06
0.67_205.09472	N-acetyl-d-quinovosamine	C8 H15 N O5	205.095	NEG	0.67	-0.000304991	-1.48707	NA	level4	ChemSpider	C15481	NA	Carbohydrates	Amino sugars [Fig]	Monosaccharides	Carbohydrates	NA	NA	NA	1.62447e+07	2.41884e+07	2.33104e+07	1.4189e+07	2.18523e+07	2.42623e+07	2.0072e+07	2.10028e+07	2.16326e+07	1.74135e+07	2.1665e+07	1.98841e+07	1.90305e+07	1.86858e+07	1.97782e+07	1.93583e+07	1.98914e+07	2.00739e+07	1.98562e+07	2.00218e+07	2.0225e+07
0.671_287.11305	N-ribosylhistidine	C11 H17 N3 O6	287.113	NEG	0.671	0.00131556	4.58207	NA	level4	ChemSpider	NA	HMDB0002089	Organic acids and derivatives	Amino acids, peptides, and analogues	Carboxylic acids and derivatives	Amino acids, peptides, and analogues	NA	NA	NA	1.15689e+07	1.13136e+07	9.49188e+06	9.64771e+06	9.34703e+06	1.05679e+07	1.15034e+07	1.09949e+07	1.19442e+07	1.09601e+07	1.04697e+07	1.01204e+07	1.02377e+07	1.06737e+07	1.0573e+07	1.00919e+07	1.05e+07	1.06119e+07	1.0406e+07	1.06056e+07	1.09176e+07
0.672_267.09504	Neuraminic acid	C9 H17 N O8	267.095	POS	0.672	-0.000374052	-1.40045	NA	level4	ChemSpider	C06469	HMDB0000830	Organic oxygen compounds	Carbohydrates and carbohydrate conjugates	Organooxygen compounds	Carbohydrates	NA	NA	NA	1.45574e+07	1.60882e+07	1.83728e+07	1.43416e+07	1.24739e+07	1.64365e+07	1.39441e+07	1.17448e+07	1.18061e+07	1.19997e+07	2.35366e+07	1.43539e+07	1.59044e+07	1.6381e+07	8.84391e+06	1.45266e+07	1.27109e+07	1.64985e+07	1.64599e+07	1.69688e+07	1.13502e+07
0.672_323.07428	Thenylchlor	C16 H18 Cl N O2 S	323.074	NEG	0.672	-0.000396462	-1.22715	NA	level4	ChemSpider	C10959	NA	NA	NA	NA	NA	NA	NA	NA	4.23314e+06	3.16701e+06	4.1142e+06	2.22078e+06	3.07921e+06	3.39539e+06	2.34968e+06	2.0511e+06	2.95144e+06	2.50699e+06	5.44693e+06	2.13259e+06	2.81246e+06	3.25316e+06	3.05037e+06	3.40686e+06	3.44836e+06	2.96152e+06	2.82776e+06	3.50642e+06	3.1249e+06
0.672_325.10038	N-glycolylneuraminic acid	C11 H19 N O10	325.1	NEG	0.672	-0.000514909	-1.58384	NA	level4	ChemSpider	NA	HMDB0000833	Organic oxygen compounds	Carbohydrates and carbohydrate conjugates	Organooxygen compounds	Carbohydrates	NA	NA	NA	2.62633e+07	2.60672e+07	2.54169e+07	2.41514e+07	2.27326e+07	2.3937e+07	3.29575e+07	3.5683e+07	3.31257e+07	3.11809e+07	3.32938e+07	3.53392e+07	2.73498e+07	2.73398e+07	2.7004e+07	2.7564e+07	2.77449e+07	2.78963e+07	2.69847e+07	2.76895e+07	2.75185e+07
0.674_274.12788	Gln-gln	C10 H18 N4 O5	274.128	POS	0.674	0.000161482	0.589077	NA	level4	ChemSpider	NA	HMDB0028795	Organic acids and derivatives	Amino acids, peptides, and analogues	Carboxylic acids and derivatives	Amino acids, peptides, and analogues	NA	NA	NA	5.15099e+06	6.1203e+06	6.93451e+06	7.23515e+06	5.43407e+06	6.42543e+06	7.30756e+06	6.28574e+06	3.19871e+06	5.51402e+06	6.23091e+06	5.8281e+06	4.83794e+06	4.56303e+06	4.66308e+06	5.2297e+06	5.59821e+06	5.0226e+06	6.17534e+06	5.23164e+06	5.27929e+06
0.674_308.09099	Allamandin	C15 H16 O7	308.091	NEG	0.674	0.00138436	4.49337	NA	level4	ChemSpider	C09766	NA	Terpenoids	Iridoids	Monoterpenoids (C10)	Terpenoids	NA	NA	NA	5.08919e+06	2.09261e+06	4.68342e+06	2.01803e+06	1.87531e+06	5.48319e+06	2.29576e+06	2.71498e+06	3.6064e+06	1.75765e+06	1.48914e+06	1.90416e+06	1.73808e+06	1.67359e+06	1.78571e+06	1.56854e+06	1.59439e+06	1.67454e+06	1.61851e+06	1.94596e+06	2.04507e+06
0.675_173.01445	Sulfanilic acid	C6 H7 N O3 S	173.014	NEG	0.675	-0.000211727	-1.22375	NA	level4	ChemSpider	C06335	NA	NA	NA	NA	NA	Xenobiotics biodegradation and metabolism	Aminobenzoate degradation	NA	1.97306e+06	2.68998e+06	2.63264e+06	2.34836e+06	2.36431e+06	2.35886e+06	2.65341e+06	2.8001e+06	2.82023e+06	2.53194e+06	2.75808e+06	2.37278e+06	2.65937e+06	2.60776e+06	2.14168e+06	2.47326e+06	2.56249e+06	2.48989e+06	2.8009e+06	2.29285e+06	2.49689e+06
0.675_192.04581	6-(allylthio)purine	C8 H8 N4 S	192.046	POS	0.675	-0.00115221	-5.99964	NA	level4	ChemSpider	C15348	NA	NA	NA	NA	NA	NA	NA	NA	4.81446e+07	5.96724e+07	6.41165e+07	6.28791e+07	6.22716e+07	4.84408e+07	5.96619e+07	6.12349e+07	5.45607e+07	5.584e+07	5.10234e+07	5.87268e+07	5.25599e+07	5.05209e+07	4.64539e+07	5.51852e+07	5.04976e+07	4.57204e+07	6.05124e+07	5.08152e+07	5.71854e+07
0.675_398.10296	(11e)-16-hydroxy-3-methyl-1,7-dioxo-3,4,5,6,7,8,9,10-octahydro-1h-2-benzoxacyclotetradecin-14-yl hydrogen sulfate	C18 H22 O8 S	398.103	POS	0.675	-0.000581136	-1.45976	NA	level4	ChemSpider	NA	HMDB0033623	Phenylpropanoids and polyketides	Zearalenones	Macrolides and analogues	Polyketides[PK]	NA	NA	NA	3.71516e+06	5.22371e+06	3.28997e+06	4.09322e+06	4.23158e+06	4.68792e+06	3.43697e+06	4.13935e+06	3.59618e+06	4.3883e+06	3.59144e+06	3.66886e+06	3.46559e+06	4.06808e+06	3.21804e+06	3.79599e+06	3.36825e+06	4.3747e+06	3.90476e+06	3.54512e+06	3.05358e+06
0.676_218.04018	(1s,2r)-1,2-dihydrodibenzo[b,d]thiophene-1,2-diol	C12 H10 O2 S	218.04	POS	0.676	3.19195e-05	0.146393	NA	level4	ChemSpider	C06721	NA	NA	NA	NA	NA	NA	NA	NA	8.69574e+07	9.67969e+07	9.85709e+07	7.52325e+07	1.1919e+08	1.0696e+08	8.60531e+07	1.03046e+08	7.63698e+07	9.69728e+07	9.20243e+07	1.01633e+08	7.60238e+07	9.87513e+07	7.98507e+07	7.49643e+07	7.97108e+07	2.08639e+07	9.30415e+07	8.28734e+07	7.91604e+07
0.677_265.01679	Ntzdes	C10 H7 N3 O4 S	265.017	NEG	0.677	0.00106735	4.02748	NA	level4	ChemSpider	NA	HMDB0060597	Benzenoids	Benzoic acids and derivatives	Benzene and substituted derivatives	Benzene and derivatives	NA	NA	NA	6.01337e+06	7.03347e+06	6.45592e+06	5.36786e+06	6.68821e+06	7.15287e+06	5.06623e+06	4.07796e+06	4.70685e+06	3.61668e+06	4.85331e+06	4.09258e+06	5.18704e+06	5.71739e+06	5.57226e+06	5.23329e+06	5.24704e+06	5.14736e+06	5.283e+06	5.24573e+06	5.6311e+06
0.677_296.06148	Trifluridine	C10 H11 F3 N2 O5	296.061	NEG	0.677	-0.000530081	-1.79044	NA	level4	ChemSpider	NA	HMDB0014576	Nucleosides, nucleotides, and analogues	Pyrimidine 2'-deoxyribonucleosides	Pyrimidine nucleosides	Nucleic acids and analogues	NA	NA	NA	2.29652e+06	2.75534e+06	1.74125e+06	1.48551e+06	1.89916e+06	2.14268e+06	1.98938e+06	1.63288e+06	1.72567e+06	1.34552e+06	1.8198e+06	1.70019e+06	1.79319e+06	1.97223e+06	1.70601e+06	1.75408e+06	2.08034e+06	1.72378e+06	2.05627e+06	1.83253e+06	1.85161e+06
0.677_96.02127	Furfural	C5 H4 O2	96.0213	POS	0.677	0.000137839	1.43551	NA	level4	ChemSpider	C14279	HMDB0032914	Organic oxygen compounds	Carbonyl compounds	Organooxygen compounds	Organic oxygen compounds	Xenobiotics biodegradation and metabolism	Furfural degradation	map01100 Metabolic pathways;	9.64091e+07	8.9157e+07	8.28528e+07	8.22375e+07	7.59852e+07	9.63963e+07	1.21618e+08	9.37752e+07	1.02301e+08	9.57009e+07	1.21116e+08	8.3176e+07	9.01162e+07	8.84998e+07	9.27036e+07	9.18798e+07	9.21969e+07	9.78343e+07	9.93144e+07	1.01476e+08	9.42958e+07
0.678_213.00386	Phosphoaspartate	C4 H8 N O7 P	213.004	NEG	0.678	2.49316e-05	0.117048	NA	level4	ChemSpider	C03082	HMDB0012250	Organic acids and derivatives	Amino acids, peptides, and analogues	Carboxylic acids and derivatives	Amino acids, peptides, and analogues	Amino acid metabolism	Glycine, serine and threonine metabolism	map00260 Glycine, serine and threonine metabolism; map00261 Monobactam biosynthesis; map00270 Cysteine and methionine metabolism; map00300 Lysine biosynthesis; map01100 Metabolic pathways; map01110 Biosynthesis of secondary metabolites; map01130 Biosynthesis of antibiotics; map01210 2-Oxocarboxylic acid metabolism; map01230 Biosynthesis of amino acids;	958290	1.43747e+06	1.1764e+06	1.50863e+06	1.78367e+06	1.27584e+06	1.15535e+06	608538	1.15548e+06	629483	853816	822651	1.15621e+06	1.28362e+06	1.01452e+06	955764	1.24396e+06	1.1281e+06	1.11769e+06	1.15619e+06	1.11495e+06
0.678_84.02116	Lu3453000	C4 H4 O2	84.0212	POS	0.678	3.55016e-05	0.422531	NA	level4	ChemSpider	C17601	HMDB0032330	Organoheterocyclic compounds	Furanones	Dihydrofurans	Organoheterocyclic compounds	NA	NA	NA	1.12037e+08	1.04156e+08	9.11014e+07	8.6566e+07	9.25957e+07	1.00081e+08	1.35977e+08	1.12361e+08	1.10451e+08	1.08788e+08	1.29977e+08	9.4493e+07	1.03194e+08	9.83981e+07	1.03924e+08	1.07827e+08	1.00505e+08	1.08897e+08	1.07794e+08	1.11141e+08	1.03475e+08
0.679_114.03186	4-hydroxy-5-methylfuran-3(2h)-one	C5 H6 O3	114.032	POS	0.679	0.000163055	1.42991	NA	level4	ChemSpider	NA	HMDB0031859	Organoheterocyclic compounds	Furanones	Dihydrofurans	Organoheterocyclic compounds	NA	NA	NA	9.64091e+07	8.9157e+07	8.28528e+07	8.22375e+07	7.59852e+07	9.63963e+07	1.21618e+08	9.37752e+07	1.02301e+08	9.57009e+07	1.21116e+08	8.3176e+07	9.01162e+07	8.84998e+07	9.27036e+07	9.18798e+07	9.21969e+07	9.78343e+07	9.93144e+07	1.01476e+08	9.42958e+07
0.679_197.08016	N-acetyl-l-histidine	C8 H11 N3 O3	197.08	NEG	0.679	0.000119594	0.606828	NA	level4	ChemSpider	C02997	HMDB0032055	Organic acids and derivatives	Amino acids, peptides, and analogues	Carboxylic acids and derivatives	Amino acids, peptides, and analogues	NA	NA	NA	3.61191e+06	7.99724e+06	5.65468e+06	3.62719e+06	7.48485e+06	7.75185e+06	9.67353e+06	9.26767e+06	9.65381e+06	8.36173e+06	8.93016e+06	1.00409e+07	5.00539e+06	8.70443e+06	7.44418e+06	8.65997e+06	8.89972e+06	8.08164e+06	7.91872e+06	8.58432e+06	8.58887e+06
0.679_233.09011	8-(methylsulfinyl)octyl isothiocyanate	C10 H19 N O S2	233.09	POS	0.679	-0.000693978	-2.97729	NA	level4	ChemSpider	NA	HMDB0035923	Organosulfur compounds	NA	Sulfoxides	Organosulfur compounds	NA	NA	NA	3.6295e+07	4.51053e+07	4.79113e+07	3.73105e+07	5.15035e+07	4.43808e+07	3.46377e+07	3.43754e+07	4.65552e+07	3.05412e+07	6.67857e+07	3.78681e+07	4.11915e+07	4.09151e+07	3.83315e+07	3.84574e+07	3.80781e+07	4.26168e+07	4.23976e+07	4.01712e+07	4.00057e+07
0.679_291.09497	8722455	C11 H17 N O8	291.095	POS	0.679	-0.000447635	-1.53776	NA	level4	ChemSpider	C04580	NA	NA	NA	NA	NA	NA	NA	NA	7.6847e+06	1.07988e+07	1.61972e+07	8.64481e+06	1.45361e+07	1.27863e+07	4.45682e+06	4.75451e+06	5.63366e+06	1.27881e+06	6.52972e+06	5.33869e+06	6.64626e+06	8.06648e+06	8.22894e+06	7.89791e+06	7.82763e+06	7.38363e+06	7.24256e+06	5.85668e+06	7.98466e+06
0.68_113.04770	Ma4000000	C5 H7 N O2	113.048	POS	0.68	1.77687e-05	0.157179	NA	level4	ChemSpider	C07275	NA	NA	NA	NA	NA	NA	NA	NA	3.7541e+07	3.98064e+07	4.6852e+07	4.56245e+07	4.30069e+07	3.26181e+07	5.41432e+07	4.88766e+07	4.09146e+07	4.79333e+07	4.07515e+07	4.35159e+07	4.11115e+07	3.77745e+07	3.71314e+07	3.98677e+07	4.11773e+07	3.93753e+07	4.40284e+07	1.88024e+07	4.04872e+07
0.68_163.04801	Mfcd00672375	C5 H9 N O5	163.048	POS	0.68	-6.63072e-05	-0.406673	NA	level4	ChemSpider	C05947	HMDB0002273	Organic acids and derivatives	Amino acids, peptides, and analogues	Carboxylic acids and derivatives	Amino acids, peptides, and analogues	Amino acid metabolism	Arginine and proline metabolism	map00330 Arginine and proline metabolism; map01100 Metabolic pathways;	2.38026e+07	2.99328e+07	2.91076e+07	3.43353e+07	2.97517e+07	2.56554e+07	3.61601e+07	3.05204e+07	3.13167e+07	3.3097e+07	2.50716e+07	4.74434e+07	3.14484e+07	2.69962e+07	2.79394e+07	2.90896e+07	2.89342e+07	2.9053e+07	3.1215e+07	2.91773e+07	2.78947e+07
0.682_176.07983	Ala-ser	C6 H12 N2 O4	176.08	POS	0.682	0.000124069	0.70462	NA	level4	ChemSpider	NA	NA	NA	NA	NA	NA	NA	NA	NA	5.75208e+06	6.99429e+06	8.01512e+06	8.23656e+06	6.51919e+06	6.92842e+06	6.67438e+06	8.72262e+06	8.10884e+06	8.28368e+06	6.83447e+06	9.50506e+06	7.65832e+06	5.65257e+06	7.23158e+06	7.13113e+06	6.1625e+06	7.29346e+06	3.12158e+06	7.40827e+06	7.81117e+06
0.682_387.13713	Apholate	C12 H24 N9 P3	387.137	NEG	0.682	0.00037966	0.980686	NA	level4	ChemSpider	C19329	NA	NA	NA	NA	NA	NA	NA	NA	6.66482e+07	6.15389e+07	7.08536e+07	6.08163e+07	6.91616e+07	5.5705e+07	3.34747e+07	3.81573e+07	3.90494e+07	3.42215e+07	5.24355e+07	3.64002e+07	5.23985e+07	5.14548e+07	5.18571e+07	5.17092e+07	5.40295e+07	5.38732e+07	5.10221e+07	5.1748e+07	5.21675e+07
0.682_410.10289	Nicosulfuron [ansi]	C15 H18 N6 O6 S	410.103	NEG	0.682	0.00203342	4.95834	NA	level4	ChemSpider	C10949	NA	NA	NA	NA	NA	NA	NA	NA	7.47831e+06	6.11578e+06	7.30421e+06	6.94757e+06	7.08827e+06	8.13365e+06	7.51701e+06	5.67113e+06	6.81859e+06	6.21476e+06	6.89784e+06	6.3466e+06	6.74187e+06	7.11016e+06	5.708e+06	5.79829e+06	6.59209e+06	5.89278e+06	5.84056e+06	7.13263e+06	6.81333e+06
0.683_157.03774	Furaspor	C6 H7 N O4	157.038	NEG	0.683	0.000233341	1.4859	NA	level4	ChemSpider	C14293	NA	NA	NA	NA	NA	NA	NA	NA	936341	1.50284e+06	1.15306e+06	1.17273e+06	1.20985e+06	1.32213e+06	957784	5.87266e+06	5.53992e+06	5.58333e+06	5.10398e+06	4.57039e+06	3.04886e+06	3.13404e+06	3.24025e+06	3.23725e+06	3.38995e+06	3.03227e+06	2.61761e+06	3.42849e+06	3.36753e+06
0.683_396.17375	(6alpha,8xi,11beta,14xi,16alpha,17alpha)-6,9-difluoro-11,17-dihydroxy-16-methyl-3-oxoandrosta-1,4-diene-17-carboxylic acid	C21 H26 F2 O5	396.174	NEG	0.683	-0.00108182	-2.73066	NA	level4	ChemSpider	NA	HMDB0061092	Lipids and lipid-like molecules	Androstane steroids	Steroids and steroid derivatives	Steroids and derivatives	NA	NA	NA	1.1094e+06	1.40859e+06	977755	1.23179e+06	1.11643e+06	1.31674e+06	1.84821e+06	1.93105e+06	1.54841e+06	1.65099e+06	1.6766e+06	1.85163e+06	1.37789e+06	1.40761e+06	1.43555e+06	1.37919e+06	1.28175e+06	1.38641e+06	1.45165e+06	1.49104e+06	1.37002e+06
0.683_445.17915	Glipizide	C21 H27 N5 O4 S	445.179	POS	0.683	0.000777561	1.74663	NA	level4	ChemSpider	NA	HMDB0015200	Benzenoids	Benzenesulfonamides	Benzene and substituted derivatives	Benzene and derivatives	NA	NA	NA	5.84309e+06	8.47439e+06	1.12555e+07	6.40286e+06	1.16021e+07	6.81358e+06	5.44898e+06	5.79358e+06	8.52254e+06	6.59769e+06	1.36631e+07	8.00232e+06	7.24887e+06	7.55397e+06	7.39265e+06	7.66505e+06	7.83104e+06	7.87359e+06	6.824e+06	7.97859e+06	7.49855e+06
0.683_470.17379	Docarpamine	C21 H30 N2 O8 S	470.174	NEG	0.683	0.00150845	3.2083	NA	level4	ChemSpider	NA	NA	NA	NA	NA	NA	NA	NA	NA	2.54347e+06	3.77594e+06	3.34309e+06	2.11889e+06	3.71178e+06	2.94601e+06	1.28169e+06	1.09603e+06	1.52793e+06	1.13007e+06	1.80323e+06	1.33134e+06	2.3921e+06	2.21969e+06	2.06892e+06	2.16954e+06	2.44521e+06	2.26217e+06	1.93793e+06	2.20712e+06	2.41066e+06
0.684_265.11587	1-[(3-carboxypropyl)amino]-1-deoxy-beta-d-fructofuranose	C10 H19 N O7	265.116	POS	0.684	-0.000282924	-1.06717	NA	level4	ChemSpider	NA	HMDB0038663	Organic acids and derivatives	Amino acids, peptides, and analogues	Carboxylic acids and derivatives	Amino acids, peptides, and analogues	NA	NA	NA	6.72858e+08	7.72836e+08	9.62585e+08	7.24873e+08	8.66451e+08	6.97113e+08	5.16239e+08	5.0668e+08	7.51171e+08	5.40624e+08	1.19421e+09	6.96429e+08	6.99256e+08	6.71938e+08	6.66945e+08	6.65721e+08	6.93821e+08	6.81692e+08	7.03189e+08	6.82827e+08	6.7403e+08
0.685_108.02127	Benzoquinone	C6 H4 O2	108.021	POS	0.685	0.000141027	1.30555	NA	level4	ChemSpider	C00472	HMDB0003364	Organic oxygen compounds	Carbonyl compounds	Organooxygen compounds	Organic oxygen compounds	Xenobiotics biodegradation and metabolism	Aminobenzoate degradation	NA	1.37658e+07	1.44311e+07	4.8014e+06	1.23975e+07	1.42915e+07	1.33121e+07	2.54972e+07	1.45896e+07	1.52921e+07	1.42561e+07	1.82024e+07	1.80239e+07	1.52269e+07	1.55949e+07	1.59507e+07	1.26504e+07	1.46795e+07	1.71751e+07	1.61695e+07	1.45377e+07	1.29518e+07
0.685_484.05657	Alpha,beta-dihydroxyethyl-tpp	C14 H22 N4 O9 P2 S	484.057	POS	0.685	-0.00170637	-3.52514	NA	level4	ChemSpider	NA	NA	NA	NA	NA	NA	NA	NA	NA	3.35466e+06	4.36314e+06	4.17873e+06	4.30201e+06	4.19978e+06	4.40863e+06	5.36552e+06	4.72737e+06	4.06822e+06	4.48188e+06	4.52631e+06	3.57252e+06	4.89071e+06	5.86932e+06	4.38092e+06	4.48891e+06	3.0734e+06	3.0464e+06	3.3914e+06	5.1554e+06	3.67155e+06
0.686_203.09031	Glycylglutamine	C7 H13 N3 O4	203.09	POS	0.686	-0.00029082	-1.43197	NA	level4	ChemSpider	NA	HMDB0028839	Organic acids and derivatives	Amino acids, peptides, and analogues	Carboxylic acids and derivatives	Amino acids, peptides, and analogues	NA	NA	NA	4.56258e+06	4.72071e+06	4.05956e+06	4.79382e+06	4.54285e+06	4.67466e+06	5.13325e+06	5.16698e+06	5.84383e+06	5.90107e+06	4.7332e+06	5.51548e+06	4.16835e+06	4.88198e+06	5.36827e+06	4.31864e+06	6.43235e+06	4.59422e+06	5.87472e+06	5.18386e+06	5.70681e+06
0.686_240.02174	Methacrifos	C7 H13 O5 P S	240.022	NEG	0.686	-0.000387313	-1.61366	NA	level4	ChemSpider	C18745	NA	NA	NA	NA	NA	NA	NA	NA	3.60207e+06	1.64995e+06	1.40427e+06	1.40846e+06	1.27411e+06	1.45086e+06	1.21321e+06	1.21386e+06	1.01358e+06	1.23656e+06	1.10205e+06	1.48693e+06	1.57186e+06	1.76886e+06	1.54618e+06	1.35117e+06	1.52496e+06	1.41923e+06	1.65994e+06	1.58354e+06	1.54046e+06
0.686_322.13705	2'-deamino-2'-hydroxy-6'-dehydroparomamine	C12 H22 N2 O8	322.137	NEG	0.686	-0.000566168	-1.75753	NA	level4	ChemSpider	C20351	NA	NA	NA	NA	NA	Biosynthesis of other secondary metabolites	Neomycin, kanamycin and gentamicin biosynthesis	map01130 Biosynthesis of antibiotics;	4.02219e+06	3.22355e+06	3.13151e+06	3.01431e+06	2.71722e+06	2.81949e+06	6.76148e+06	8.44012e+06	7.28756e+06	8.17606e+06	6.67944e+06	6.87089e+06	4.36232e+06	5.39584e+06	5.30117e+06	4.73976e+06	4.69709e+06	4.9439e+06	4.75203e+06	5.64596e+06	6.79681e+06
0.686_340.14758	Fortimicin fu-10	C12 H24 N2 O9	340.148	NEG	0.686	-0.000599827	-1.76343	NA	level4	ChemSpider	C17971	NA	NA	NA	NA	NA	Global and overview maps	Biosynthesis of antibiotics	map01130 Biosynthesis of antibiotics;	2.28154e+06	2.60132e+06	2.55576e+06	2.71239e+06	2.53292e+06	2.72765e+06	3.34081e+06	3.80692e+06	3.22242e+06	3.34747e+06	2.82926e+06	3.42547e+06	2.95289e+06	2.63344e+06	2.61092e+06	2.63903e+06	2.67539e+06	3.01404e+06	2.76131e+06	2.85032e+06	2.76596e+06
0.687_234.08508	Glu-ser	C8 H14 N2 O6	234.085	POS	0.687	-0.000110357	-0.471437	NA	level4	ChemSpider	NA	HMDB0028828	Organic acids and derivatives	Amino acids, peptides, and analogues	Carboxylic acids and derivatives	Amino acids, peptides, and analogues	NA	NA	NA	4.37099e+06	5.37534e+06	5.7882e+06	6.01131e+06	5.16687e+06	9.50402e+06	5.73585e+06	4.92468e+06	4.89921e+06	6.13474e+06	8.04083e+06	4.94794e+06	5.05541e+06	5.6463e+06	4.99668e+06	5.23812e+06	4.99445e+06	5.91256e+06	5.16224e+06	5.05317e+06	5.25718e+06
0.687_341.13170	2-amino-2-deoxy-4-o-î²-d-galactopyranosyl-d-glucose	C12 H23 N O10	341.132	POS	0.687	-0.000494409	-1.44932	NA	level4	ChemSpider	NA	HMDB0006591	Lipids and lipid-like molecules	Fatty acyl glycosides	Fatty Acyls	Fatty acyls[FA]	NA	NA	NA	2.0207e+08	2.14783e+08	2.35422e+08	1.99868e+08	2.44049e+08	1.86078e+08	1.24593e+08	1.38502e+08	1.42063e+08	1.24758e+08	1.87553e+08	1.19253e+08	1.78306e+08	1.74149e+08	1.73219e+08	1.77374e+08	1.79114e+08	1.97934e+08	1.82961e+08	1.82426e+08	1.77324e+08
0.688_161.10515	Dl-carnitine	C7 H15 N O3	161.105	POS	0.688	-4.62803e-05	-0.287268	NA	level4	ChemSpider	NA	NA	NA	NA	NA	NA	NA	NA	NA	2.71975e+07	2.80278e+07	3.05258e+07	3.08136e+07	3.05021e+07	2.79342e+07	3.21446e+07	3.17968e+07	2.95123e+07	3.15975e+07	3.04989e+07	3.7215e+07	3.22135e+07	2.89829e+07	2.57553e+07	3.64549e+07	3.15717e+07	3.00257e+07	3.21702e+07	2.86113e+07	2.96118e+07
0.688_204.07473	Glu-gly	C7 H12 N2 O5	204.075	POS	0.688	0.000104677	0.512934	NA	level4	ChemSpider	NA	HMDB0028819	Organic acids and derivatives	Amino acids, peptides, and analogues	Carboxylic acids and derivatives	Amino acids, peptides, and analogues	NA	NA	NA	7.46391e+06	8.86341e+06	1.02998e+07	8.53733e+06	7.99146e+06	8.65274e+06	8.80921e+06	8.03309e+06	7.19581e+06	8.66179e+06	7.47371e+06	8.93635e+06	7.74261e+06	7.3889e+06	7.67998e+06	6.98753e+06	7.08114e+06	2.3107e+06	6.34551e+06	8.36689e+06	6.99457e+06
0.689_186.06400	Ampa	C7 H10 N2 O4	186.064	POS	0.689	-6.03362e-05	-0.324277	NA	level4	ChemSpider	C13672	NA	NA	NA	NA	NA	NA	NA	NA	4.56258e+06	4.72071e+06	4.05956e+06	4.79382e+06	4.54285e+06	4.67466e+06	5.13325e+06	5.16698e+06	5.84383e+06	5.90107e+06	4.7332e+06	5.51548e+06	4.16835e+06	4.88198e+06	5.36827e+06	4.31864e+06	6.43235e+06	4.59422e+06	5.87472e+06	5.18386e+06	5.70681e+06
0.689_294.08759	Pongamol	C18 H14 O4	294.088	POS	0.689	-0.00161467	-5.49039	NA	level4	ChemSpider	NA	NA	NA	NA	NA	NA	NA	NA	NA	9.96269e+06	1.33117e+07	1.3698e+07	5.06721e+06	1.52233e+07	1.19162e+07	9.30334e+06	8.5898e+06	5.77114e+06	7.55456e+06	6.30289e+06	7.17439e+06	5.63959e+06	5.99845e+06	5.89302e+06	5.05881e+06	7.6499e+06	6.59399e+06	7.35019e+06	4.94994e+06	6.37181e+06
0.689_354.16341	Valganciclovir	C14 H22 N6 O5	354.163	NEG	0.689	-0.0017555	-4.95673	NA	level4	ChemSpider	NA	HMDB0015548	Organic acids and derivatives	Amino acids, peptides, and analogues	Carboxylic acids and derivatives	Amino acids, peptides, and analogues	NA	NA	NA	1.20246e+06	1.17582e+06	1.05308e+06	1.42496e+06	992083	1.0015e+06	1.97697e+06	2.54669e+06	1.17801e+06	1.39449e+06	1.75191e+06	1.32719e+06	1.14622e+06	1.07365e+06	1.21755e+06	1.07482e+06	1.16917e+06	1.05634e+06	1.22733e+06	1.35912e+06	1.30487e+06
0.69_163.08436	Bicine	C6 H13 N O4	163.084	NEG	0.69	-9.4544e-05	-0.579724	NA	level4	ChemSpider	NA	HMDB0011727	Organic acids and derivatives	Amino acids, peptides, and analogues	Carboxylic acids and derivatives	Amino acids, peptides, and analogues	NA	NA	NA	4.1214e+06	6.39837e+06	6.58728e+06	6.52723e+06	7.44287e+06	5.77858e+06	5.15926e+06	4.37472e+06	5.02961e+06	4.94511e+06	5.57496e+06	6.10828e+06	5.70026e+06	5.85052e+06	5.49234e+06	5.06647e+06	5.0437e+06	5.47853e+06	5.83189e+06	5.58772e+06	5.55292e+06
0.69_320.12097	4-(2-carboxy-1-azetidinyl)-n-(3-carboxy-3-hydroxypropyl)threonine	C12 H20 N2 O8	320.121	NEG	0.69	-0.00099522	-3.10888	NA	level4	ChemSpider	NA	HMDB0033555	Organic acids and derivatives	Amino acids, peptides, and analogues	Carboxylic acids and derivatives	Amino acids, peptides, and analogues	NA	NA	NA	4.33047e+06	3.85788e+06	4.79808e+06	3.09077e+06	3.1069e+06	3.66934e+06	8.50391e+06	6.2664e+06	7.25917e+06	5.42294e+06	5.32703e+06	5.15418e+06	4.07043e+06	4.44582e+06	5.39421e+06	3.85967e+06	6.40002e+06	4.30887e+06	4.48026e+06	5.85051e+06	4.55433e+06
0.69_368.14252	U-50488	C19 H26 Cl2 N2 O	368.143	NEG	0.69	0.000302153	0.820751	NA	level4	ChemSpider	C11796	NA	NA	NA	NA	NA	NA	NA	NA	7.389e+06	1.24698e+07	9.43701e+06	8.23278e+06	1.02563e+07	1.11054e+07	1.07023e+07	8.49537e+06	9.59988e+06	7.93561e+06	8.98359e+06	9.11049e+06	9.31639e+06	9.76702e+06	9.10009e+06	8.54616e+06	9.62368e+06	9.46063e+06	9.60523e+06	9.89306e+06	9.61075e+06
0.69_383.14212	Beta-d-galp-(1->3)-d-galpnac	C14 H25 N O11	383.142	NEG	0.69	-0.000640778	-1.67243	NA	level4	ChemSpider	C07278	NA	NA	NA	NA	NA	NA	NA	NA	1.84678e+06	3.0873e+06	2.76731e+06	2.14585e+06	3.27869e+06	3.34452e+06	3.06457e+06	2.30589e+06	2.92391e+06	1.87222e+06	2.57911e+06	2.70568e+06	2.46595e+06	2.57357e+06	2.53931e+06	2.57036e+06	2.46425e+06	2.46873e+06	2.78328e+06	2.70264e+06	2.68125e+06
0.691_162.00587	2-chloro-1-ethoxy-1,1,2-trifluoroethane	C4 H6 Cl F3 O	162.006	NEG	0.691	-6.11891e-05	-0.377696	NA	level4	ChemSpider	C14700	NA	NA	NA	NA	NA	NA	NA	NA	9.25535e+06	3.2405e+06	2.33175e+06	2.98641e+06	2.59539e+06	3.15616e+06	2.09507e+06	2.32339e+06	2.22161e+06	2.28039e+06	2.28228e+06	2.12205e+06	2.8931e+06	2.90686e+06	3.05329e+06	3.04065e+06	3.11936e+06	3.03999e+06	3.10281e+06	3.01221e+06	2.97877e+06
0.693_145.07379	2-morpholinoacetic acid	C6 H11 N O3	145.074	NEG	0.693	-0.00010138	-0.698816	NA	level4	ChemSpider	NA	HMDB0061156	Organic acids and derivatives	Amino acids, peptides, and analogues	Carboxylic acids and derivatives	Amino acids, peptides, and analogues	NA	NA	NA	4.1214e+06	6.39837e+06	6.58728e+06	6.52723e+06	7.44287e+06	5.77858e+06	5.15926e+06	4.37472e+06	5.02961e+06	4.94511e+06	5.57496e+06	6.10828e+06	5.70026e+06	5.85052e+06	5.49234e+06	5.06647e+06	5.0437e+06	5.47853e+06	5.83189e+06	5.58772e+06	5.55292e+06
0.693_247.10590	Linamarin	C10 H17 N O6	247.106	POS	0.693	0.000308771	1.24955	NA	level4	ChemSpider	C01594	HMDB0033699	Organic oxygen compounds	Carbohydrates and carbohydrate conjugates	Organooxygen compounds	Carbohydrates	Metabolism of other amino acids	Cyanoamino acid metabolism	map00460 Cyanoamino acid metabolism; map01100 Metabolic pathways; map01110 Biosynthesis of secondary metabolites;	5.93551e+07	6.76908e+07	7.85701e+07	6.20479e+07	7.51282e+07	5.99936e+07	5.38022e+07	5.14929e+07	6.69172e+07	5.27383e+07	9.37231e+07	7.11481e+07	6.50594e+07	5.87484e+07	5.75106e+07	6.04753e+07	6.19451e+07	5.98659e+07	6.08697e+07	6.17441e+07	5.55099e+07
0.693_319.06621	N-gluconyl ethanolamine phosphate	C8 H18 N O10 P	319.066	POS	0.693	-0.000618533	-1.93857	NA	level4	ChemSpider	NA	HMDB0032294	Organic acids and derivatives	Phosphate esters	Organic phosphoric acids and derivatives	Organic acids	NA	NA	NA	3.46834e+06	5.25475e+06	2.83878e+06	4.22588e+06	2.56236e+06	4.11982e+06	5.01706e+06	5.48201e+06	6.9504e+06	6.14139e+06	4.89167e+06	7.31248e+06	5.84326e+06	2.65372e+06	3.7957e+06	5.43248e+06	3.85802e+06	5.09939e+06	2.94328e+06	5.11653e+06	4.98715e+06
0.693_326.12084	Neohesperidose	C12 H22 O10	326.121	NEG	0.693	-0.000452039	-1.38611	NA	level4	ChemSpider	C08244	HMDB0029523	Organic oxygen compounds	Carbohydrates and carbohydrate conjugates	Organooxygen compounds	Carbohydrates	NA	NA	NA	2.98495e+06	2.7872e+06	4.03589e+06	5.53251e+06	5.22989e+06	2.39494e+06	3.24714e+06	5.5168e+06	2.88881e+06	2.98384e+06	2.37068e+06	4.40276e+06	3.41757e+06	3.63536e+06	3.6308e+06	3.47606e+06	3.39982e+06	3.61233e+06	3.48625e+06	3.66023e+06	3.17076e+06
0.693_335.13227	N4-(beta-n-acetyl-d-glucosaminyl)-l-asparagine	C12 H21 N3 O8	335.132	NEG	0.693	-0.000589783	-1.75985	NA	level4	ChemSpider	C04540	HMDB0000489	Organic oxygen compounds	Carbohydrates and carbohydrate conjugates	Organooxygen compounds	Carbohydrates	NA	NA	NA	603725	1.19069e+06	1.08458e+06	1.19723e+06	1.03829e+06	936634	924278	997775	1.05157e+06	1.01778e+06	560241	1.5311e+06	866282	1.05258e+06	1.02455e+06	946736	909512	914918	897687	941412	950222
0.694_128.05839	Dihydrothymine	C5 H8 N2 O2	128.058	NEG	0.694	-0.000183527	-1.43315	NA	level4	ChemSpider	C00906	NA	NA	NA	NA	NA	NA	NA	NA	2.90807e+06	3.9771e+06	2.92057e+06	3.99562e+06	4.04985e+06	4.35887e+06	5.37454e+06	5.48712e+06	4.84236e+06	4.10184e+06	4.32513e+06	4.53406e+06	3.70898e+06	4.19101e+06	4.17291e+06	3.38347e+06	4.08782e+06	3.8884e+06	4.22407e+06	3.97812e+06	3.87412e+06
0.694_133.07386	2-hydroxy-n-(2-hydroxyethyl)propionamide	C5 H11 N O3	133.074	NEG	0.694	-3.43334e-05	-0.258003	NA	level4	ChemSpider	NA	HMDB0032356	Organic nitrogen compounds	Amines	Organonitrogen compounds	Amines	NA	NA	NA	3.34412e+07	3.95163e+07	3.81847e+07	3.58968e+07	3.68989e+07	3.8395e+07	4.34342e+07	4.20647e+07	4.57635e+07	3.9574e+07	4.11704e+07	4.17483e+07	3.9353e+07	3.77331e+07	3.71719e+07	3.90891e+07	3.98334e+07	3.87907e+07	3.95789e+07	3.92453e+07	3.95661e+07
0.694_168.04212	3,4-dihydroxyphenylacetic acid	C8 H8 O4	168.042	NEG	0.694	-0.000143548	-0.854238	NA	level4	ChemSpider	C01161	HMDB0001336	Benzenoids	Benzenediols	Phenols	Phenols and derivatives	Amino acid metabolism	Tyrosine metabolism	map00350 Tyrosine metabolism; map01100 Metabolic pathways;	2.07784e+07	2.00826e+07	1.39831e+07	1.4901e+07	1.56892e+07	1.9595e+07	1.08075e+07	9.07011e+06	9.71176e+06	8.50883e+06	1.31242e+07	7.34509e+06	1.22323e+07	1.22336e+07	1.2353e+07	1.29226e+07	1.27385e+07	1.29718e+07	1.4323e+07	1.33174e+07	1.25892e+07
0.694_202.09550	L-coprine	C8 H14 N2 O4	202.095	POS	0.694	0.00014026	0.694031	NA	level4	ChemSpider	C08271	HMDB0034266	Organic acids and derivatives	Amino acids, peptides, and analogues	Carboxylic acids and derivatives	Amino acids, peptides, and analogues	NA	NA	NA	8.83809e+06	7.83562e+06	1.02381e+07	1.03036e+07	7.669e+06	1.04094e+07	5.48422e+06	4.15574e+06	6.44154e+06	4.7463e+06	5.38929e+06	4.46105e+06	4.23448e+06	6.64711e+06	6.04909e+06	6.48547e+06	7.0894e+06	6.17338e+06	8.01609e+06	5.83461e+06	6.87321e+06
0.694_408.08742	3-{(e)-2-[3,5-dihydroxy-4-(3-methyl-2-buten-1-yl)phenyl]vinyl}-2,6-dihydroxyphenyl hydrogen sulfate	C19 H20 O8 S	408.087	NEG	0.694	-0.00047231	-1.15737	NA	level4	ChemSpider	NA	HMDB0125570	Phenylpropanoids and polyketides	NA	Stilbenes	Polyketides[PK]	NA	NA	NA	578048	714307	729006	735469	822191	687743	1.13106e+06	1.06109e+06	908498	1.03143e+06	866813	905157	740262	699532	872653	853153	820407	655803	735552	881748	901921
0.695_174.01634	Dehydroascorbic acid	C6 H6 O6	174.016	NEG	0.695	-0.000100712	-0.578749	NA	level4	ChemSpider	NA	NA	NA	NA	NA	NA	NA	NA	NA	1.68261e+06	1.71239e+06	3.04683e+06	867146	2.35146e+06	1.9353e+06	1.33484e+06	1.22082e+06	1.33168e+06	1.11708e+06	955316	1.1416e+06	1.66357e+06	1.86358e+06	1.7057e+06	1.73715e+06	1.53134e+06	1.67302e+06	1.51783e+06	1.55577e+06	1.39201e+06
0.695_174.06386	Formiminoglutamic acid	C6 H10 N2 O4	174.064	NEG	0.695	-0.000192913	-1.10829	NA	level4	ChemSpider	C00439	HMDB0000854	Organic acids and derivatives	Amino acids, peptides, and analogues	Carboxylic acids and derivatives	Amino acids, peptides, and analogues	Amino acid metabolism	Histidine metabolism	map00340 Histidine metabolism; map01100 Metabolic pathways;	2.90807e+06	3.9771e+06	2.92057e+06	3.99562e+06	4.04985e+06	4.35887e+06	5.37454e+06	5.48712e+06	4.84236e+06	4.10184e+06	4.32513e+06	4.53406e+06	3.70898e+06	4.19101e+06	4.17291e+06	3.38347e+06	4.08782e+06	3.8884e+06	4.22407e+06	3.97812e+06	3.87412e+06
0.695_258.08417	1-(beta-d-ribofuranosyl)thymine	C10 H14 N2 O6	258.084	POS	0.695	-0.00101551	-3.93479	NA	level4	ChemSpider	NA	HMDB0000884	Nucleosides, nucleotides, and analogues	NA	Pyrimidine nucleosides	Nucleic acids and analogues	NA	NA	NA	8.27363e+06	1.0416e+07	8.17871e+06	9.03217e+06	7.69069e+06	1.03568e+07	1.05513e+07	9.01242e+06	7.78313e+06	7.99105e+06	8.30567e+06	8.20884e+06	8.57169e+06	7.80868e+06	6.97775e+06	8.81464e+06	8.81149e+06	9.7742e+06	7.37266e+06	7.90431e+06	8.22383e+06
0.695_275.11136	Gamma-glu-gln	C10 H17 N3 O6	275.111	POS	0.695	-0.000372232	-1.35302	NA	level4	ChemSpider	C05283	HMDB0011738	Organic acids and derivatives	Amino acids, peptides, and analogues	Carboxylic acids and derivatives	Amino acids, peptides, and analogues	NA	NA	NA	8.27363e+06	1.0416e+07	8.17871e+06	9.58305e+06	7.69069e+06	1.03568e+07	1.05513e+07	9.01242e+06	7.78313e+06	7.99105e+06	8.30567e+06	8.20884e+06	8.57169e+06	7.80868e+06	6.97775e+06	8.81464e+06	8.81149e+06	9.72458e+06	7.37266e+06	7.90431e+06	8.22383e+06
0.695_281.14555	Pridopidine	C15 H23 N O2 S	281.146	NEG	0.695	0.000604232	2.14918	NA	level4	ChemSpider	NA	NA	NA	NA	NA	NA	NA	NA	NA	3.85152e+06	4.33886e+06	7.26047e+06	5.57733e+06	4.04036e+06	3.96819e+06	2.67277e+06	2.50574e+06	2.89316e+06	2.55983e+06	3.62251e+06	3.66191e+06	3.44797e+06	3.49974e+06	3.48911e+06	3.44325e+06	4.20917e+06	4.05897e+06	3.57639e+06	3.34151e+06	3.66335e+06
0.695_358.11068	Lactobionic acid	C12 H22 O12	358.111	NEG	0.695	-0.000444003	-1.23985	NA	level4	ChemSpider	NA	NA	NA	NA	NA	NA	NA	NA	NA	1.1138e+07	7.75854e+06	8.79619e+06	7.39238e+06	9.33426e+06	5.91392e+06	1.09782e+07	9.94914e+06	9.68178e+06	9.77303e+06	9.70656e+06	1.17335e+07	8.41386e+06	7.94358e+06	8.44525e+06	8.54323e+06	8.35552e+06	8.22619e+06	8.55108e+06	8.29032e+06	8.68306e+06
0.696_148.07349	Dl-mevalonic acid	C6 H12 O4	148.073	NEG	0.696	-7.27574e-05	-0.49136	NA	level4	ChemSpider	NA	NA	NA	NA	NA	NA	NA	NA	NA	7.54197e+06	1.09876e+07	2.0671e+07	1.8597e+07	2.30032e+07	9.77451e+06	8.11098e+06	8.47678e+06	8.91064e+06	7.62029e+06	5.73856e+06	1.19838e+07	1.13882e+07	1.13491e+07	1.10277e+07	1.09947e+07	1.11661e+07	1.13759e+07	1.13997e+07	1.13888e+07	1.14796e+07
0.696_200.03273	Fumarylacetoacetic acid	C8 H8 O6	200.033	NEG	0.696	0.00064045	3.20174	NA	level4	ChemSpider	C01061	HMDB0001268	Organic acids and derivatives	Medium-chain keto acids and derivatives	Keto acids and derivatives	Organic acids	Amino acid metabolism	Tyrosine metabolism	map00350 Tyrosine metabolism; map01100 Metabolic pathways;	950564	645393	671472	654326	572487	823296	1.78822e+06	2.10419e+06	1.86466e+06	2.28897e+06	1.88721e+06	1.95697e+06	1.50816e+06	1.2143e+06	1.32314e+06	1.17561e+06	1.18952e+06	1.26429e+06	1.42515e+06	1.50693e+06	1.39098e+06
0.696_229.10583	Asn-pro	C9 H15 N3 O4	229.106	POS	0.696	-0.000423441	-1.84823	NA	level4	ChemSpider	NA	HMDB0028739	Organic acids and derivatives	Amino acids, peptides, and analogues	Carboxylic acids and derivatives	Amino acids, peptides, and analogues	NA	NA	NA	3.07293e+06	2.93027e+06	2.002e+06	3.0644e+06	2.90814e+06	3.68068e+06	2.55138e+06	2.69445e+06	2.44477e+06	2.61808e+06	2.64363e+06	3.36587e+06	3.20823e+06	2.67465e+06	2.53463e+06	3.22929e+06	2.63591e+06	2.36377e+06	2.64475e+06	3.06521e+06	2.69572e+06
0.696_317.12173	(2s)-3-(1h-imidazol-4-yl)-2-({[(3s,4s,5r)-2,3,4-trihydroxy-5-(hydroxymethyl)tetrahydro-2-furanyl]methyl}amino)propanoic acid (non-preferred name)	C12 H19 N3 O7	317.122	NEG	0.696	-0.000574714	-1.81228	NA	level4	ChemSpider	NA	HMDB0037839	Lipids and lipid-like molecules	Sesquiterpenoids	Prenol lipids	Terpenoids	NA	NA	NA	3.85152e+06	4.33886e+06	7.26047e+06	5.57733e+06	4.04036e+06	3.96819e+06	2.67277e+06	2.50574e+06	2.89316e+06	2.55983e+06	3.62251e+06	3.66191e+06	3.44797e+06	3.49974e+06	3.48911e+06	3.44325e+06	4.20917e+06	4.05897e+06	3.57639e+06	3.34151e+06	3.66335e+06
0.696_339.11623	6683	C13 H17 N5 O6	339.116	POS	0.696	-0.00164856	-4.86131	NA	level4	ChemSpider	NA	NA	NA	NA	NA	NA	NA	NA	NA	3.59062e+06	2.9266e+06	2.63991e+06	2.78301e+06	3.78613e+06	2.72676e+06	892258	1.35894e+06	931395	1.12331e+06	960224	978848	2.53881e+06	2.09168e+06	1.89668e+06	2.49453e+06	1.1809e+06	2.12235e+06	1.54513e+06	2.00294e+06	1.95069e+06
0.696_380.14249	Ethylene glycol tetraacetic acid	C14 H24 N2 O10	380.142	NEG	0.696	-0.00060354	-1.58766	NA	level4	ChemSpider	NA	NA	NA	NA	NA	NA	NA	NA	NA	1.67678e+06	1.50465e+06	3.40308e+06	2.64425e+06	2.64201e+06	1.4828e+06	2.81821e+06	3.25917e+06	3.2556e+06	4.61871e+06	4.99682e+06	3.52523e+06	2.54428e+06	2.24867e+06	2.39025e+06	4.47405e+06	2.27636e+06	2.32771e+06	2.37914e+06	2.56334e+06	3.23429e+06
0.697_134.05787	2,2-bis(hydroxymethyl)propionic acid	C5 H10 O4	134.058	NEG	0.697	-3.43397e-05	-0.256156	NA	level4	ChemSpider	NA	HMDB0127615	Organic acids and derivatives	Beta hydroxy acids and derivatives	Hydroxy acids and derivatives	Organic acids	NA	NA	NA	2.08666e+07	3.60525e+07	4.42615e+07	3.6335e+07	4.60414e+07	2.66408e+07	2.79678e+07	2.25505e+07	2.62607e+07	1.84996e+07	1.58205e+07	3.0027e+07	2.93533e+07	2.76255e+07	2.82315e+07	2.84753e+07	2.83708e+07	2.85101e+07	2.91567e+07	2.93659e+07	2.84389e+07
0.697_336.11618	3-epi-3-hydroxymugineic acid	C12 H20 N2 O9	336.116	NEG	0.697	-0.000699843	-2.08214	NA	level4	ChemSpider	C15501	NA	NA	NA	NA	NA	NA	NA	NA	1.0366e+06	1.29759e+06	1.53796e+06	1.02963e+06	1.5344e+06	1.63341e+06	1.44002e+06	938010	1.44121e+06	1.18488e+06	1.77251e+06	1.24083e+06	1.37849e+06	1.37244e+06	1.43509e+06	1.27835e+06	1.42548e+06	1.23175e+06	1.49756e+06	1.32564e+06	1.23952e+06
0.698_143.05810	Trimethadione	C6 H9 N O3	143.058	NEG	0.698	-0.000143709	-1.00455	NA	level4	ChemSpider	NA	HMDB0014491	Organoheterocyclic compounds	Oxazolidines	Azolidines	Organoheterocyclic compounds	NA	NA	NA	1.36185e+07	1.87809e+07	1.855e+07	1.7531e+07	2.78902e+07	2.0792e+07	1.73298e+07	1.4902e+07	1.57461e+07	1.72126e+07	2.05043e+07	1.9733e+07	1.76257e+07	1.71494e+07	1.69753e+07	1.78395e+07	1.74512e+07	1.78346e+07	1.73229e+07	1.74361e+07	1.69603e+07
0.698_160.08514	Daminozide	C6 H12 N2 O3	160.085	POS	0.698	0.000351489	2.19564	NA	level4	ChemSpider	C10996	NA	NA	NA	NA	NA	NA	NA	NA	1.19432e+07	1.66772e+07	1.67128e+07	1.58159e+07	1.6692e+07	1.57672e+07	1.68265e+07	1.74637e+07	1.78936e+07	1.8421e+07	1.63605e+07	1.92757e+07	1.8128e+07	1.42672e+07	1.41176e+07	1.35966e+07	1.56467e+07	1.51335e+07	1.64716e+07	1.53084e+07	1.52348e+07
0.698_217.10613	Î±-n-acetylcitrulline	C8 H15 N3 O4	217.106	POS	0.698	-0.00012253	-0.56438	NA	level4	ChemSpider	C15532	HMDB0000856	Organic acids and derivatives	Amino acids, peptides, and analogues	Carboxylic acids and derivatives	Amino acids, peptides, and analogues	Amino acid metabolism	Arginine biosynthesis	map00220 Arginine biosynthesis; map01100 Metabolic pathways; map01230 Biosynthesis of amino acids;	4.70448e+06	4.8604e+06	5.28906e+06	3.90323e+06	4.32865e+06	4.49709e+06	5.04699e+06	4.88353e+06	4.06755e+06	3.46185e+06	4.22243e+06	4.31175e+06	4.34895e+06	3.97311e+06	4.16681e+06	4.49329e+06	4.43978e+06	5.06228e+06	4.81583e+06	3.75653e+06	3.9063e+06
0.698_218.09007	Mfcd00037215	C8 H14 N2 O5	218.09	POS	0.698	-0.00020583	-0.943784	NA	level4	ChemSpider	NA	HMDB0006248	Organic acids and derivatives	Amino acids, peptides, and analogues	Carboxylic acids and derivatives	Amino acids, peptides, and analogues	NA	NA	NA	2.5721e+07	3.12824e+07	3.68118e+07	3.28554e+07	3.72645e+07	3.28959e+07	2.26996e+07	2.22715e+07	2.31724e+07	2.35989e+07	1.87461e+07	2.88057e+07	2.71902e+07	2.55941e+07	2.49898e+07	2.66353e+07	2.56547e+07	2.72008e+07	2.39448e+07	2.49891e+07	2.56875e+07
0.698_223.05111	Clazolimine	C10 H10 Cl N3 O	223.051	NEG	0.698	-0.000133389	-0.598019	NA	level4	ChemSpider	NA	NA	NA	NA	NA	NA	NA	NA	NA	220049	482737	419508	368190	355376	418405	992260	1.24326e+06	870691	752240	681344	1.11547e+06	631525	501701	695028	503932	564557	600846	788996	616210	555086
0.699_128.04731	Furaneol	C6 H8 O3	128.047	NEG	0.699	-3.64996e-05	-0.285047	NA	level4	ChemSpider	C20717	HMDB0040594	Organoheterocyclic compounds	Furanones	Dihydrofurans	Organoheterocyclic compounds	NA	NA	NA	1.16852e+07	1.99581e+07	1.53909e+07	1.59623e+07	2.09657e+07	1.69441e+07	1.55755e+07	1.48786e+07	1.81624e+07	1.66941e+07	1.86328e+07	2.04632e+07	1.57887e+07	1.48699e+07	1.60472e+07	1.50772e+07	1.65415e+07	1.63859e+07	1.59568e+07	1.5722e+07	1.82193e+07
0.699_142.07421	Piracetam	C6 H10 N2 O2	142.074	POS	0.699	-2.17907e-05	-0.153375	NA	level4	ChemSpider	NA	NA	NA	NA	NA	NA	NA	NA	NA	1.94164e+08	2.34016e+08	2.37435e+08	2.61172e+08	2.65362e+08	2.33155e+08	4.7857e+08	6.03147e+08	5.95068e+08	6.51397e+08	5.55066e+08	6.40985e+08	3.80496e+08	3.6425e+08	3.0451e+08	3.77912e+08	3.70743e+08	3.80828e+08	3.93951e+08	3.67412e+08	3.71191e+08
0.699_204.11058	Val-ser	C8 H16 N2 O4	204.111	POS	0.699	-0.000430188	-2.10762	NA	level4	ChemSpider	NA	NA	NA	NA	NA	NA	NA	NA	NA	3.99996e+08	5.70031e+08	6.0903e+08	3.77862e+08	6.4257e+08	5.69627e+08	4.22252e+08	5.01793e+08	2.68972e+08	4.10593e+08	4.99239e+08	5.1704e+08	4.99662e+08	4.55935e+08	3.96101e+08	4.62764e+08	4.02601e+08	3.42937e+08	5.25759e+08	4.62626e+08	4.70564e+08
0.699_205.13110	Panthenol	C9 H19 N O4	205.131	POS	0.699	-0.000307584	-1.49945	NA	level4	ChemSpider	NA	NA	NA	NA	NA	NA	NA	NA	NA	7.93103e+06	1.16862e+07	1.17671e+07	9.5579e+06	1.24638e+07	1.24801e+07	1.58519e+07	1.49451e+07	1.47314e+07	1.35812e+07	1.25189e+07	1.33796e+07	1.17269e+07	1.21458e+07	1.10529e+07	1.16712e+07	1.19484e+07	1.22716e+07	1.24953e+07	1.13543e+07	1.20184e+07
0.699_292.07321	Karanjin	C18 H12 O4	292.073	NEG	0.699	-0.000351716	-1.2042	NA	level4	ChemSpider	NA	NA	NA	NA	NA	NA	NA	NA	NA	6.43394e+06	6.06527e+06	6.349e+06	6.39544e+06	7.41203e+06	7.27919e+06	7.29844e+06	7.13865e+06	7.81616e+06	6.16451e+06	7.9831e+06	7.30532e+06	6.46403e+06	6.15949e+06	7.16902e+06	6.03951e+06	6.6714e+06	7.30283e+06	6.19615e+06	6.87034e+06	6.38166e+06
0.699_324.15221	Galactosylhydroxylysine	C12 H24 N2 O8	324.152	POS	0.699	-0.00106023	-3.27078	NA	level4	ChemSpider	NA	HMDB0000600	Organic acids and derivatives	Amino acids, peptides, and analogues	Carboxylic acids and derivatives	Amino acids, peptides, and analogues	NA	NA	NA	9.74532e+06	1.34623e+07	1.57547e+07	7.99773e+06	1.49604e+07	1.24315e+07	8.80415e+06	8.68685e+06	1.13345e+07	9.35844e+06	1.78988e+07	1.1984e+07	1.12402e+07	1.05422e+07	9.18676e+06	1.05121e+07	1.0501e+07	1.04702e+07	1.24171e+07	1.08244e+07	1.00981e+07
0.699_367.14686	Desmethylazelastine	C21 H22 Cl N3 O	367.147	NEG	0.699	0.0017175	4.67798	NA	level4	ChemSpider	NA	HMDB0060534	Organoheterocyclic compounds	Benzodiazines	Diazanaphthalenes	Organoheterocyclic compounds	NA	NA	NA	1.63242e+06	1.50579e+06	2.11961e+06	2.23559e+06	2.26221e+06	1.47851e+06	1.83722e+06	1.9967e+06	1.57254e+06	1.83969e+06	1.44535e+06	2.19867e+06	1.6864e+06	1.91665e+06	2.07871e+06	1.94018e+06	1.83658e+06	1.73891e+06	1.88315e+06	1.82932e+06	1.84879e+06
0.699_426.08648	Cysteine-glutathione disulfide	C13 H22 N4 O8 S2	426.086	POS	0.699	-0.00142553	-3.34563	NA	level4	ChemSpider	C05526	NA	NA	NA	NA	NA	Amino acid metabolism	Cysteine and methionine metabolism	map00270 Cysteine and methionine metabolism; map01100 Metabolic pathways;	6.37909e+06	1.00246e+07	1.09279e+07	1.15575e+07	1.05918e+07	1.0213e+07	9.54689e+06	8.79817e+06	1.05472e+07	9.37755e+06	8.03973e+06	1.01493e+07	9.65703e+06	8.0031e+06	8.47714e+06	9.68986e+06	9.61049e+06	9.76748e+06	8.64364e+06	2.72464e+06	8.67327e+06
0.699_92.04737	Glycerin	C3 H8 O3	92.0474	POS	0.699	2.49638e-05	0.271206	NA	level4	ChemSpider	C00116	HMDB0000131	Organic oxygen compounds	Carbohydrates and carbohydrate conjugates	Organooxygen compounds	Carbohydrates	Carbohydrate metabolism	Pentose and glucuronate interconversions	map00040 Pentose and glucuronate interconversions; map00052 Galactose metabolism; map00561 Glycerolipid metabolism; map01100 Metabolic pathways; map02010 ABC transporters;	2.52301e+07	2.63733e+07	2.39529e+07	2.42845e+07	2.29809e+07	2.5475e+07	3.34315e+07	2.89888e+07	3.23052e+07	2.89519e+07	3.27246e+07	3.07918e+07	2.59348e+07	2.58951e+07	2.6695e+07	2.49845e+07	2.67058e+07	2.8025e+07	2.72681e+07	2.63201e+07	2.58444e+07
0.7_159.08958	N-acetylvaline	C7 H13 N O3	159.09	POS	0.7	4.12479e-05	0.259275	NA	level4	ChemSpider	NA	NA	NA	NA	NA	NA	NA	NA	NA	1.15801e+07	1.16415e+07	1.33717e+07	1.34216e+07	1.50275e+07	1.1827e+07	1.46768e+07	1.10198e+07	1.27031e+07	9.5602e+06	1.17164e+07	1.36473e+07	1.05153e+07	9.72122e+06	1.05246e+07	1.12811e+07	1.24463e+07	1.24536e+07	1.36859e+07	1.1376e+07	1.05104e+07
0.7_232.05593	(2z)-3-{5-[(4z)-5-(methylsulfanyl)-4-penten-2-yn-1-yl]-2-furyl}acrylaldehyde	C13 H12 O2 S	232.056	POS	0.7	0.000133316	0.574501	NA	level4	ChemSpider	NA	HMDB0031070	Lipids and lipid-like molecules	Fatty acids and conjugates	Fatty Acyls	Fatty acyls[FA]	NA	NA	NA	2.17464e+07	1.29836e+07	1.53982e+07	2.06297e+07	2.01101e+07	2.06183e+07	1.24263e+07	1.41565e+07	1.30774e+07	1.38929e+07	8.55637e+06	1.27306e+07	1.35611e+07	1.73028e+07	1.73124e+07	1.78116e+07	1.37367e+07	1.65514e+07	1.30234e+07	1.8168e+07	1.31125e+07
0.7_253.05312	Sulfamethoxazole	C10 H11 N3 O3 S	253.053	NEG	0.7	0.00100471	3.97036	NA	level4	ChemSpider	C07315	HMDB0015150	Benzenoids	Benzenesulfonamides	Benzene and substituted derivatives	Benzene and derivatives	NA	NA	NA	3.0794e+06	2.70828e+06	1.24194e+06	2.41235e+06	2.19682e+06	2.73542e+06	1.51189e+06	3.11816e+06	2.70698e+06	1.44939e+06	2.06103e+06	2.66922e+06	2.52438e+06	2.50423e+06	2.48528e+06	2.47464e+06	1.62777e+06	2.64937e+06	1.43726e+06	1.21739e+06	2.53405e+06
0.7_271.16436	Arg-pro	C11 H21 N5 O3	271.164	POS	0.7	-7.85488e-05	-0.289672	NA	level4	ChemSpider	NA	NA	NA	NA	NA	NA	NA	NA	NA	1.05564e+06	1.68853e+06	2.40165e+06	2.22811e+06	1.82879e+06	1.94482e+06	1.47206e+06	1.66927e+06	1.85445e+06	2.37553e+06	1.61364e+06	2.33474e+06	1.92861e+06	1.73161e+06	780634	1.52748e+06	1.89461e+06	1.97976e+06	1.2784e+06	2.13811e+06	1.42098e+06
0.7_334.08834	(e)-progabide	C17 H16 Cl F N2 O2	334.088	POS	0.7	-9.33977e-05	-0.27956	NA	level4	ChemSpider	NA	NA	NA	NA	NA	NA	NA	NA	NA	2.68002e+06	2.91637e+06	3.20648e+06	1.86763e+06	3.53985e+06	2.72758e+06	734359	824957	1.39473e+06	988311	1.76861e+06	1.09872e+06	1.45307e+06	1.52968e+06	1.6286e+06	2.07115e+06	1.81867e+06	1.37648e+06	2.02105e+06	1.85648e+06	2.06318e+06
0.7_337.13716	Tecadenoson	C14 H19 N5 O5	337.137	POS	0.7	-0.00145924	-4.32832	NA	level4	ChemSpider	NA	NA	NA	NA	NA	NA	NA	NA	NA	1.01366e+07	4.42593e+06	1.58641e+07	6.01912e+06	1.30106e+07	1.36208e+07	9.80429e+06	7.61438e+06	1.42532e+07	7.57147e+06	2.73894e+07	1.02016e+07	1.12168e+07	1.13648e+07	1.08803e+07	1.18164e+07	1.11867e+07	1.57493e+07	1.27454e+07	1.16547e+07	1.1297e+07
0.7_87.06850	N,n-dimethylacetamide	C4 H9 N O	87.0685	POS	0.7	8.24109e-05	0.946508	NA	level4	ChemSpider	C20339	NA	NA	NA	NA	NA	NA	NA	NA	3.05162e+07	4.12268e+07	3.53451e+07	3.97026e+07	3.88941e+07	3.85412e+07	3.74633e+07	4.51608e+07	4.43782e+07	4.1374e+07	3.20802e+07	5.04164e+07	3.29182e+07	3.52732e+07	3.63102e+07	3.51346e+07	3.20112e+07	3.47156e+07	3.3787e+07	3.20334e+07	3.25586e+07
0.7_98.03685	Furfuranol	C5 H6 O2	98.0369	POS	0.7	7.38913e-05	0.75371	NA	level4	ChemSpider	C20441	HMDB0013742	Organoheterocyclic compounds	NA	Heteroaromatic compounds	Organoheterocyclic compounds	Xenobiotics biodegradation and metabolism	Furfural degradation	NA	9.42261e+08	1.2559e+09	1.24863e+09	1.38393e+09	1.26261e+09	1.17665e+09	1.24456e+09	1.39705e+09	1.43408e+09	1.2817e+09	1.06661e+09	1.56022e+09	1.20085e+09	1.1148e+09	1.10717e+09	1.17458e+09	1.16069e+09	7.52307e+08	1.24543e+09	1.18646e+09	1.18024e+09
0.701_143.09454	Stachydrine	C7 H13 N O2	143.095	POS	0.701	-8.84111e-05	-0.61785	NA	level4	ChemSpider	C10172	HMDB0004827	Organic acids and derivatives	Amino acids, peptides, and analogues	Carboxylic acids and derivatives	Amino acids, peptides, and analogues	NA	NA	NA	2.71975e+07	2.80278e+07	3.05258e+07	3.08136e+07	3.05021e+07	2.79342e+07	3.21446e+07	3.17968e+07	2.95123e+07	3.15975e+07	3.04989e+07	3.7215e+07	3.22135e+07	2.89829e+07	2.57553e+07	3.64549e+07	3.15717e+07	3.00257e+07	3.21702e+07	2.86113e+07	2.96118e+07
0.701_159.12588	Pregabalin	C8 H17 N O2	159.126	POS	0.701	-4.66999e-05	-0.293477	NA	level4	ChemSpider	NA	HMDB0014375	Organic acids and derivatives	Amino acids, peptides, and analogues	Carboxylic acids and derivatives	Amino acids, peptides, and analogues	NA	NA	NA	3.99185e+07	3.94325e+07	2.991e+07	2.60574e+07	3.22012e+07	4.66871e+07	3.04784e+07	2.53079e+07	3.10957e+07	2.90589e+07	2.7185e+07	2.40188e+07	3.10746e+07	2.92558e+07	2.94042e+07	2.95133e+07	2.98559e+07	3.09273e+07	3.05718e+07	3.0576e+07	2.93609e+07
0.701_169.07389	Noradrenaline	C8 H11 N O3	169.074	POS	0.701	1.08051e-06	0.00639077	NA	level4	ChemSpider	NA	NA	NA	NA	NA	NA	NA	NA	NA	1.56692e+07	1.94489e+07	1.78364e+07	1.68334e+07	1.91914e+07	2.0954e+07	1.40857e+07	1.02249e+07	1.19577e+07	1.34609e+07	1.27544e+07	1.17808e+07	1.49057e+07	1.44904e+07	1.3602e+07	1.50837e+07	1.59275e+07	1.41725e+07	1.60201e+07	1.42955e+07	1.34795e+07
0.701_191.09060	4-hydroxy-n~5~-[hydroxy(imino)methyl]ornithine	C6 H13 N3 O4	191.091	POS	0.701	-4.6629e-06	-0.0244015	NA	level4	ChemSpider	NA	HMDB0029384	Organic acids and derivatives	Amino acids, peptides, and analogues	Carboxylic acids and derivatives	Amino acids, peptides, and analogues	NA	NA	NA	6.10621e+06	1.7162e+07	2.65553e+07	2.70657e+07	2.2769e+07	9.65033e+06	4.18675e+07	3.93832e+07	2.28556e+07	3.56912e+07	2.83339e+07	2.35554e+07	2.33631e+07	2.32592e+07	2.17771e+07	2.21613e+07	2.29652e+07	2.25549e+07	2.38337e+07	2.26344e+07	2.18284e+07
0.701_248.10053	Glu-thr	C9 H16 N2 O6	248.101	POS	0.701	-0.000308264	-1.2425	NA	level4	ChemSpider	NA	HMDB0028829	Organic acids and derivatives	Amino acids, peptides, and analogues	Carboxylic acids and derivatives	Amino acids, peptides, and analogues	NA	NA	NA	6.08955e+06	8.47508e+06	6.9991e+06	7.22326e+06	7.38317e+06	8.60552e+06	6.62779e+06	6.62997e+06	5.80251e+06	6.61867e+06	6.30208e+06	6.89431e+06	6.10276e+06	5.98584e+06	5.4142e+06	7.76692e+06	6.50615e+06	6.40839e+06	7.23884e+06	5.28396e+06	6.47738e+06
0.701_276.08153	(e,z)-gloxazone	C8 H16 N6 O S2	276.082	POS	0.701	-0.00117048	-4.2396	NA	level4	ChemSpider	NA	NA	NA	NA	NA	NA	NA	NA	NA	9.19351e+07	6.46276e+07	6.59753e+07	7.29736e+07	7.13273e+07	8.33995e+07	7.89164e+07	7.87916e+07	7.07492e+07	6.66008e+07	9.11394e+07	7.62487e+07	7.21624e+07	6.87589e+07	6.38826e+07	6.77357e+07	6.62442e+07	6.8823e+07	7.20092e+07	6.57735e+07	6.59312e+07
0.702_125.04764	N-ethylmaleimide	C6 H7 N O2	125.048	POS	0.702	-3.36175e-05	-0.268837	NA	level4	ChemSpider	C02441	NA	NA	NA	NA	NA	NA	NA	NA	1.94164e+08	2.34016e+08	2.37435e+08	2.61172e+08	2.65362e+08	2.33155e+08	4.7857e+08	6.03147e+08	5.95068e+08	6.51397e+08	5.55066e+08	6.40985e+08	3.54945e+08	3.6425e+08	3.0451e+08	3.77912e+08	3.70743e+08	3.80828e+08	3.93951e+08	3.67412e+08	3.71191e+08
0.702_156.05343	Pentoxyl	C6 H8 N2 O3	156.053	POS	0.702	-6.41219e-05	-0.410897	NA	level4	ChemSpider	NA	HMDB0000544	Organoheterocyclic compounds	Pyrimidines and pyrimidine derivatives	Diazines	Organoheterocyclic compounds	NA	NA	NA	1.48636e+08	3.7622e+08	6.13241e+08	6.33683e+08	4.89067e+08	2.20209e+08	1.04704e+09	9.51142e+08	3.16618e+08	9.18366e+08	6.92996e+08	5.90387e+08	5.49265e+08	5.26099e+08	4.59601e+08	5.34294e+08	4.52123e+08	5.49645e+08	5.83022e+08	5.5311e+08	5.63863e+08
0.702_187.08437	6-acetamido-2-oxohexanoic acid	C8 H13 N O4	187.084	POS	0.702	-8.94277e-05	-0.478007	NA	level4	ChemSpider	C05548	HMDB0012150	Organic acids and derivatives	Medium-chain keto acids and derivatives	Keto acids and derivatives	Organic acids	Amino acid metabolism	Lysine degradation	map00310 Lysine degradation; map01100 Metabolic pathways;	3.99996e+08	5.70031e+08	6.0903e+08	3.77862e+08	6.4257e+08	5.69627e+08	4.22252e+08	5.01793e+08	2.68972e+08	4.10593e+08	4.99239e+08	5.1704e+08	4.99662e+08	4.55935e+08	3.96101e+08	4.62764e+08	4.8048e+08	3.42937e+08	5.25759e+08	4.62626e+08	4.70564e+08
0.702_200.07994	Alanylclavam	C8 H12 N2 O4	200.08	POS	0.702	0.000230599	1.15254	NA	level4	ChemSpider	C17360	NA	NA	NA	NA	NA	Global and overview maps	Biosynthesis of antibiotics	map01130 Biosynthesis of antibiotics;	6.10157e+06	5.88509e+06	6.10441e+06	5.5173e+06	6.30356e+06	6.51645e+06	4.92345e+06	4.27467e+06	4.6386e+06	5.28962e+06	4.64652e+06	5.29371e+06	5.52656e+06	5.49287e+06	4.03359e+06	5.05393e+06	5.15516e+06	2.94762e+06	5.76407e+06	4.24879e+06	4.80772e+06
0.702_254.09958	3-o-beta-d-galactosyl-sn-glycerol	C9 H18 O8	254.1	POS	0.702	-0.000585404	-2.30383	NA	level4	ChemSpider	C05401	NA	NA	NA	NA	NA	Carbohydrate metabolism	Galactose metabolism	map00052 Galactose metabolism; map00561 Glycerolipid metabolism;	9.19351e+07	6.46276e+07	6.59753e+07	7.29736e+07	7.13273e+07	8.33995e+07	7.89164e+07	7.87916e+07	7.07492e+07	6.66008e+07	9.11394e+07	7.62487e+07	7.21624e+07	6.87589e+07	6.38826e+07	6.77357e+07	6.62442e+07	6.8823e+07	7.20092e+07	6.57735e+07	6.59312e+07
0.702_266.10167	Doxofylline	C11 H14 N4 O4	266.102	POS	0.702	0.000166304	0.624964	NA	level4	ChemSpider	NA	NA	NA	NA	NA	NA	NA	NA	NA	7.44507e+06	5.90995e+06	6.71529e+06	9.58207e+06	6.21838e+06	5.07861e+06	5.12187e+06	5.9532e+06	4.71043e+06	3.93949e+06	4.71353e+06	5.23734e+06	5.93249e+06	5.87985e+06	5.76723e+06	5.71848e+06	5.32232e+06	5.64708e+06	6.58332e+06	5.0866e+06	5.39064e+06
0.702_270.06124	Leflunomide	C12 H9 F3 N2 O2	270.061	NEG	0.702	-0.000375813	-1.39158	NA	level4	ChemSpider	C07905	HMDB0015229	Benzenoids	Anilides	Benzene and substituted derivatives	Benzene and derivatives	NA	NA	NA	1.77358e+06	1.8576e+06	2.40965e+06	1.41091e+06	1.83685e+06	1.57552e+06	2.97119e+06	3.06357e+06	2.27612e+06	2.02655e+06	3.50025e+06	2.54751e+06	2.06456e+06	2.25106e+06	2.20637e+06	2.0565e+06	2.21877e+06	2.21404e+06	2.34261e+06	2.40024e+06	1.98928e+06
0.702_301.09157	Gamma-glutamyl-3-(5-oxo-1,2-oxazol-2(5h)-yl)alanine	C11 H15 N3 O7	301.092	POS	0.702	0.000570156	1.89363	NA	level4	ChemSpider	NA	HMDB0040515	Organic acids and derivatives	Amino acids, peptides, and analogues	Carboxylic acids and derivatives	Amino acids, peptides, and analogues	NA	NA	NA	3.65005e+07	3.45046e+07	2.98774e+07	3.19369e+07	2.97493e+07	3.97878e+07	3.96429e+07	3.43717e+07	3.16794e+07	3.20982e+07	3.54284e+07	3.22506e+07	3.67166e+07	3.32694e+07	3.51736e+07	2.94461e+07	3.61199e+07	3.05245e+07	3.03895e+07	3.01558e+07	2.72201e+07
0.702_461.17455	N-{2-[4-({(z)-hydroxy[(trans-4-hydroxycyclohexyl)imino]methyl}sulfamoyl)phenyl]ethyl}-5-methyl-2-pyrazinecarboximidic acid	C21 H27 N5 O5 S	461.175	POS	0.702	0.00126537	2.74381	NA	level4	ChemSpider	NA	HMDB0060935	Benzenoids	Benzenesulfonamides	Benzene and substituted derivatives	Benzene and derivatives	NA	NA	NA	550574	634383	1.46111e+06	1.98473e+06	1.76692e+06	768958	944122	1.14183e+06	1.1107e+06	1.65732e+06	1.68081e+06	1.83393e+06	1.04736e+06	1.56262e+06	1.14012e+06	1.14669e+06	1.36796e+06	677021	1.30551e+06	1.42914e+06	929751
0.703_126.06832	1-cyclohexenecarboxylic acid	C7 H10 O2	126.068	POS	0.703	0.00024354	1.93182	NA	level4	ChemSpider	C12101	NA	NA	NA	NA	NA	NA	NA	NA	3.72999e+06	5.6594e+06	4.2559e+06	3.80883e+06	4.1426e+06	5.34216e+06	2.02709e+06	3.00316e+06	2.70486e+06	1.87442e+06	2.16327e+06	2.40971e+06	3.72507e+06	3.403e+06	3.81816e+06	4.22387e+06	3.66821e+06	3.50283e+06	3.03694e+06	3.78789e+06	3.33804e+06
0.703_172.08477	Mfcd03547962	C7 H12 N2 O3	172.085	POS	0.703	-2.32285e-05	-0.134983	NA	level4	ChemSpider	NA	NA	NA	NA	NA	NA	NA	NA	NA	2.32348e+07	2.70119e+07	2.35456e+07	2.87509e+07	3.57496e+07	2.65621e+07	1.88035e+07	1.79727e+07	2.40849e+07	1.66633e+07	1.98421e+07	1.80594e+07	2.36312e+07	1.87479e+07	1.65202e+07	2.54584e+07	2.23633e+07	2.24643e+07	2.22138e+07	1.87039e+07	2.10468e+07
0.703_177.06354	(2s,4s)-4-amino-2-hydroxy-2-methylpentanedioic acid	C6 H11 N O5	177.064	NEG	0.703	-0.000185739	-1.04899	NA	level4	ChemSpider	C06034	NA	NA	NA	NA	NA	Carbohydrate metabolism	C5-Branched dibasic acid metabolism	NA	3.31931e+07	3.03097e+07	3.28677e+07	2.24594e+07	2.99946e+07	3.59311e+07	1.50697e+07	1.47645e+07	1.87732e+07	1.78353e+07	1.73233e+07	1.5378e+07	2.39444e+07	2.20974e+07	2.30449e+07	2.28471e+07	2.32366e+07	2.23108e+07	2.3486e+07	2.39226e+07	2.31569e+07
0.703_247.11640	Threonylglutamine	C9 H17 N3 O5	247.116	POS	0.703	-0.000420155	-1.70023	NA	level4	ChemSpider	NA	NA	NA	NA	NA	NA	NA	NA	NA	1.22723e+07	1.6682e+07	1.74583e+07	1.67304e+07	1.64403e+07	1.55702e+07	1.09093e+07	8.88682e+06	1.06064e+07	1.05539e+07	1.12396e+07	9.82938e+06	1.28958e+07	1.21913e+07	1.14363e+07	1.22071e+07	1.25485e+07	1.19255e+07	1.21917e+07	1.07016e+07	1.16206e+07
0.703_253.09875	Lodenosine	C10 H12 F N5 O2	253.099	POS	0.703	0.00124433	4.91641	NA	level4	ChemSpider	NA	NA	NA	NA	NA	NA	NA	NA	NA	7.66048e+06	6.22426e+06	5.97409e+06	5.11007e+06	9.17118e+06	2.27535e+06	7.95447e+06	6.78828e+06	4.85937e+06	4.87863e+06	1.04568e+07	7.95736e+06	6.18618e+06	5.40254e+06	6.12377e+06	5.97663e+06	6.15031e+06	8.7912e+06	4.30163e+06	9.80771e+06	5.74717e+06
0.703_277.11551	1-{[(3s,4s,5r)-2,3,4-trihydroxy-5-(hydroxymethyl)tetrahydro-2-furanyl]methyl}-2-pyrrolidinecarboxylic acid (non-preferred name)	C11 H19 N O7	277.116	POS	0.703	-0.000646405	-2.33261	NA	level4	ChemSpider	NA	HMDB0038493	Organoheterocyclic compounds	Phenylbenzodioxanes	Benzodioxanes	Organoheterocyclic compounds	NA	NA	NA	1.8331e+07	2.14248e+07	2.6471e+07	1.93319e+07	2.51263e+07	2.10865e+07	2.06392e+07	1.69376e+07	3.11822e+07	1.93047e+07	5.02003e+07	2.3352e+07	2.23182e+07	2.25186e+07	2.09384e+07	2.26881e+07	2.22626e+07	2.24853e+07	2.39445e+07	2.20075e+07	2.18994e+07
0.703_378.12693	N(alpha)-citryl-n(epsilon)-acetyl-n(epsilon)-hydroxylysine	C14 H22 N2 O10	378.127	NEG	0.703	-0.00051364	-1.35838	NA	level4	ChemSpider	C20333	NA	NA	NA	NA	NA	Amino acid metabolism	Lysine degradation	map00310 Lysine degradation; map01100 Metabolic pathways;	503656	1.5187e+06	1.69512e+06	1.27192e+06	1.87362e+06	1.01158e+06	1.17015e+06	851571	1.02161e+06	618991	721807	1.25386e+06	1.09299e+06	1.10519e+06	1.07039e+06	1.11958e+06	1.0709e+06	1.23914e+06	1.08961e+06	1.05187e+06	1.10074e+06
0.704_114.04295	Muscimol	C4 H6 N2 O2	114.043	POS	0.704	1.95677e-05	0.171582	NA	level4	ChemSpider	C08311	NA	Fungal toxins	Alkaloids	Mushroom toxins	Fungal toxins	NA	NA	NA	614285	1.30956e+06	4.13171e+06	3.14427e+06	6.75838e+06	2.74548e+06	615935	631832	699323	849507	591982	2.26507e+06	2.79696e+06	2.63981e+06	1.94372e+06	1.47042e+06	1.88015e+06	1.15053e+06	1.71967e+06	1.65046e+06	1.82327e+06
0.704_184.01356	2-hydroxy-3-oxobutyl phosphate	C4 H9 O6 P	184.014	NEG	0.704	-0.000111119	-0.603862	NA	level4	ChemSpider	C15556	NA	NA	NA	NA	NA	Metabolism of cofactors and vitamins	Riboflavin metabolism	map00740 Riboflavin metabolism; map01100 Metabolic pathways; map01110 Biosynthesis of secondary metabolites;	700537	711919	574324	1.28636e+06	607765	610759	765550	737420	1.1181e+06	852660	998226	775142	783312	787956	883975	758491	711194	784049	800929	696611	911547
0.704_323.05108	Cytidine 5′-monophosphate	C9 H14 N3 O8 P	323.051	POS	0.704	-0.000767885	-2.37697	NA	level4	ChemSpider	C00055	HMDB0000095	Nucleosides, nucleotides, and analogues	Pyrimidine ribonucleotides	Pyrimidine nucleotides	Nucleic acids and analogues	Nucleotide metabolism	Pyrimidine metabolism	map00240 Pyrimidine metabolism; map01100 Metabolic pathways;	1.41385e+07	1.88871e+07	1.84521e+07	1.74648e+07	1.74128e+07	1.96016e+07	2.59633e+07	2.18144e+07	2.2542e+07	2.33766e+07	2.35103e+07	2.8622e+07	1.92492e+07	1.94709e+07	1.71396e+07	2.12179e+07	1.79879e+07	2.12824e+07	2.01353e+07	2.06998e+07	1.86967e+07
0.704_364.14741	(2r)-2-{[(2r)-2-{[(2s,3r,4r,5s,6r)-3-acetamido-2,5-dihydroxy-6-(hydroxymethyl)tetrahydro-2h-pyran-4-yl]oxy}propanoyl]amino}propanoic acid	C14 H24 N2 O9	364.147	POS	0.704	-0.000774108	-2.1258	NA	level4	ChemSpider	C02999	HMDB0060494	Organic oxygen compounds	Carbohydrates and carbohydrate conjugates	Organooxygen compounds	Carbohydrates	NA	NA	NA	1.18789e+06	1.10465e+06	1.76944e+06	1.25657e+06	1.80122e+06	1.22592e+06	535290	549105	909360	927940	945647	592588	925932	886600	627849	581643	654558	1.30934e+06	877936	768502	894472
0.705_129.09034	(2s)-2-piperazinecarboxamide	C5 H11 N3 O	129.09	POS	0.705	0.000132123	1.02349	NA	level4	ChemSpider	C19782	NA	NA	NA	NA	NA	NA	NA	NA	778819	1.73623e+06	2.43285e+06	2.52739e+06	1.77712e+06	910353	5.7612e+06	3.33026e+06	2.16952e+06	3.22237e+06	2.07096e+06	3.64639e+06	2.89121e+06	2.3039e+06	2.47398e+06	2.00837e+06	1.74126e+06	2.23757e+06	2.28429e+06	1.96339e+06	2.29845e+06
0.705_133.08924	Nx4900000	C9 H11 N	133.089	POS	0.705	8.59256e-05	0.645624	NA	level4	ChemSpider	NA	HMDB0012489	Organoheterocyclic compounds	NA	Tetrahydroisoquinolines	Organoheterocyclic compounds	NA	NA	NA	1.19797e+06	1.49316e+06	1.24711e+06	1.56241e+06	1.28398e+06	1.38928e+06	699390	544538	1.52701e+06	1.12615e+06	1.18019e+06	588701	1.34879e+06	489510	830877	1.30257e+06	949364	1.30378e+06	1.14796e+06	864640	1.13056e+06
0.705_351.11581	N-acetyl-9-o-acetylneuraminic acid	C13 H21 N O10	351.116	POS	0.705	-0.000736327	-2.0971	NA	level4	ChemSpider	NA	HMDB0000794	Organic oxygen compounds	Carbohydrates and carbohydrate conjugates	Organooxygen compounds	Carbohydrates	NA	NA	NA	2.68002e+06	2.91637e+06	3.20648e+06	1.86763e+06	3.53985e+06	2.72758e+06	652953	745467	1.39473e+06	988311	1.76861e+06	1.09872e+06	1.45307e+06	1.68747e+06	1.6286e+06	2.07115e+06	1.81867e+06	1.37648e+06	2.02105e+06	1.85648e+06	2.06318e+06
0.706_170.06870	Nitrosoguvacoline	C7 H10 N2 O3	170.069	POS	0.706	-0.000445362	-2.61871	NA	level4	ChemSpider	C19482	NA	NA	NA	NA	NA	NA	NA	NA	9.60199e+06	1.33236e+07	1.36663e+07	1.46614e+07	1.53603e+07	9.72607e+06	1.88653e+07	1.73517e+07	1.5005e+07	1.26151e+07	1.51984e+07	1.27423e+07	1.5173e+07	1.27722e+07	1.3855e+07	1.09509e+07	1.33349e+07	1.42688e+07	1.51907e+07	1.36377e+07	1.12597e+07
0.706_248.12490	Ascr#9	C11 H20 O6	248.125	POS	0.706	-0.00109129	-4.39813	NA	level4	ChemSpider	NA	NA	NA	NA	NA	NA	NA	NA	NA	2.51472e+06	2.19137e+06	1.96755e+06	1.14404e+06	1.93791e+06	1.47642e+06	2.99987e+06	2.53552e+06	2.99598e+06	2.52011e+06	4.71307e+06	1.0209e+06	2.52876e+06	2.67754e+06	2.10711e+06	2.50837e+06	1.76891e+06	2.4968e+06	2.81016e+06	1.76905e+06	2.65467e+06
0.706_254.13713	Homoanserine	C11 H18 N4 O3	254.137	POS	0.706	-0.000761926	-2.99808	NA	level4	ChemSpider	NA	HMDB0005767	Organic acids and derivatives	Hybrid peptides	Peptidomimetics	Organic acids	NA	NA	NA	1.04302e+06	1.96357e+06	1.43601e+06	1.78965e+06	1.14182e+06	1.24698e+06	2.03291e+06	2.1361e+06	1.59365e+06	2.15378e+06	1.03564e+06	1.74858e+06	1.63916e+06	1.38545e+06	1.51711e+06	1.36775e+06	1.50183e+06	721395	1.25367e+06	1.54776e+06	1.16117e+06
0.707_101.12046	Triethylamine	C6 H15 N	101.12	POS	0.707	1.02542e-05	0.101406	NA	level4	ChemSpider	C14691	HMDB0032539	Organic nitrogen compounds	Amines	Organonitrogen compounds	Amines	NA	NA	NA	2.01703e+07	2.08215e+07	1.44145e+07	1.12892e+07	1.67255e+07	1.42078e+07	2.85072e+07	1.03604e+07	1.09502e+07	1.01871e+07	2.27451e+07	1.08198e+07	1.18485e+07	1.29923e+07	1.27362e+07	1.27371e+07	1.23615e+07	1.24428e+07	1.39097e+07	1.29598e+07	1.24499e+07
0.708_185.06880	Eglumetad	C8 H11 N O4	185.069	POS	0.708	-7.40162e-06	-0.0399939	NA	level4	ChemSpider	NA	NA	NA	NA	NA	NA	NA	NA	NA	3.97163e+07	3.32033e+07	7.83048e+06	4.53913e+07	4.28108e+07	3.23117e+07	3.64065e+07	3.88242e+07	3.01441e+07	3.75695e+07	3.59728e+07	4.302e+07	3.0723e+07	3.43847e+07	2.71568e+07	3.53218e+07	4.01213e+07	4.34496e+07	2.6027e+07	4.42911e+07	4.05508e+07
0.708_283.04616	N-acetyl-l-2-aminoadipic acid 6-phosphate	C8 H14 N O8 P	283.046	NEG	0.708	0.000459479	1.62334	NA	level4	ChemSpider	C12987	NA	NA	NA	NA	NA	NA	NA	NA	1.52183e+06	1.65606e+06	1.57255e+06	1.31891e+06	1.44203e+06	1.63265e+06	1.6509e+06	1.34737e+06	1.38446e+06	1.34586e+06	1.4963e+06	1.5722e+06	1.39579e+06	1.54487e+06	1.4193e+06	1.33051e+06	1.56437e+06	1.59348e+06	1.43447e+06	1.34779e+06	1.35698e+06
0.709_186.10014	Ala-pro	C8 H14 N2 O3	186.1	POS	0.709	-0.000304234	-1.63479	NA	level4	ChemSpider	NA	NA	NA	NA	NA	NA	NA	NA	NA	1.56692e+07	1.94489e+07	1.78364e+07	1.68334e+07	1.91914e+07	2.0954e+07	1.40857e+07	1.02249e+07	1.19577e+07	1.34609e+07	1.27544e+07	1.17808e+07	1.49057e+07	1.44904e+07	1.3602e+07	1.50837e+07	1.59275e+07	1.41725e+07	1.60201e+07	1.42955e+07	1.34795e+07
0.709_419.13010	Fenvalerate	C25 H22 Cl N O3	419.13	POS	0.709	0.00128181	3.05828	NA	level4	ChemSpider	C10988	HMDB0031791	Lipids and lipid-like molecules	Fatty acid esters	Fatty Acyls	Fatty acyls[FA]	NA	NA	NA	1.5516e+06	1.24386e+06	1.20155e+06	592905	1.1725e+06	506509	848897	992475	1.19183e+06	641953	419420	889683	1.03988e+06	1.09593e+06	976944	1.41791e+06	1.1631e+06	1.23668e+06	1.5399e+06	689898	1.21666e+06
0.711_253.11750	Penciclovir	C10 H15 N5 O3	253.118	POS	0.711	6.29914e-06	0.0248862	NA	level4	ChemSpider	C07417	HMDB0014444	Organoheterocyclic compounds	Purines and purine derivatives	Imidazopyrimidines	Purines and derivatives	NA	NA	NA	608721	1.11991e+06	817550	803072	866905	1.58901e+06	907711	755057	1.77305e+06	767004	707435	1.08149e+06	919173	701524	643338	920045	880488	686243	1.00145e+06	1.10348e+06	770734
0.712_258.05102	Demeton	C8 H19 O3 P S2	258.051	NEG	0.712	-0.000299392	-1.1602	NA	level4	ChemSpider	C18978	NA	NA	NA	NA	NA	NA	NA	NA	2.89366e+06	2.44901e+06	2.66405e+06	2.60681e+06	2.59488e+06	2.44479e+06	2.79406e+06	2.79058e+06	2.50043e+06	2.59371e+06	2.49892e+06	2.70388e+06	2.74021e+06	2.4662e+06	2.69568e+06	2.48307e+06	2.5014e+06	2.59939e+06	2.69071e+06	2.40047e+06	2.62823e+06
0.713_304.05689	Taxifolin	C15 H12 O7	304.057	NEG	0.713	-0.00141214	-4.6443	NA	level4	ChemSpider	C01617	NA	Flavonoids	Dihyroflavonols	Flavonoids	Flavonoids	Biosynthesis of other secondary metabolites	Flavonoid biosynthesis	map01100 Metabolic pathways; map01110 Biosynthesis of secondary metabolites;	2.89366e+06	2.44901e+06	2.66405e+06	2.60681e+06	2.59488e+06	2.44479e+06	2.79406e+06	2.79058e+06	2.50043e+06	2.59371e+06	2.49892e+06	2.70388e+06	2.74021e+06	2.4662e+06	2.69568e+06	2.48307e+06	2.5014e+06	2.59939e+06	2.69071e+06	2.40047e+06	2.62823e+06
0.715_336.06770	3-cinnamyl-6-hydroxy-2-methoxyphenyl hydrogen sulfate	C16 H16 O6 S	336.068	NEG	0.715	0.000946215	2.81556	NA	level4	ChemSpider	NA	HMDB0130346	Phenylpropanoids and polyketides	Cinnamylphenols	Linear 1,3-diarylpropanoids	Phenols and derivatives	NA	NA	NA	4.99431e+06	4.72929e+06	4.68418e+06	5.70901e+06	3.91095e+06	4.46445e+06	5.43132e+06	5.4812e+06	5.11715e+06	4.95452e+06	4.69453e+06	4.88269e+06	4.5314e+06	4.57197e+06	4.87572e+06	4.93657e+06	4.45897e+06	4.88754e+06	4.7909e+06	4.52473e+06	4.91797e+06
0.716_369.04484	Acetosulfone	C14 H15 N3 O5 S2	369.045	POS	0.716	-0.000473387	-1.28273	NA	level4	ChemSpider	NA	NA	NA	NA	NA	NA	NA	NA	NA	5.49842e+06	3.25427e+06	8.21483e+06	3.97155e+06	6.33253e+06	3.61806e+06	1.7837e+06	6.47894e+06	5.93602e+06	5.94323e+06	5.20079e+06	5.65388e+06	7.18835e+06	4.52334e+06	7.61658e+06	4.09015e+06	5.26035e+06	4.3545e+06	5.50852e+06	8.113e+06	4.50975e+06
0.717_135.03553	Dl-homocysteine	C4 H9 N O2 S	135.036	POS	0.717	0.00013002	0.962861	NA	level4	ChemSpider	C05330	NA	NA	NA	NA	NA	NA	NA	NA	1.24031e+06	2.53015e+06	1.78574e+06	2.44211e+06	2.14957e+06	2.81452e+06	1.30916e+06	2.28633e+06	818462	1.54491e+06	1.13358e+06	3.10048e+06	1.8743e+06	1.32807e+06	1.74313e+06	1.97687e+06	1.81827e+06	2.03753e+06	1.78463e+06	2.31039e+06	1.59039e+06
0.719_185.10534	Otonecine	C9 H15 N O3	185.105	POS	0.719	0.000149662	0.808524	NA	level4	ChemSpider	C10356	NA	Alkaloids	Pyrrolizidine alkaloids	Alkaloids derived from ornithine	Alkaloids	NA	NA	NA	3.36987e+07	4.77777e+07	4.74116e+07	5.01374e+07	5.79625e+07	4.06017e+07	2.24353e+07	2.21232e+07	1.61017e+07	2.40418e+07	1.60388e+07	2.81959e+07	3.60657e+07	3.15939e+07	3.14885e+07	3.34332e+07	3.20731e+07	2.22644e+07	3.24149e+07	3.44928e+07	3.75391e+07
0.72_261.12111	Lotaustralin	C11 H19 N O6	261.121	POS	0.72	-0.000125383	-0.480173	NA	level4	ChemSpider	C08334	HMDB0033865	Organic oxygen compounds	Carbohydrates and carbohydrate conjugates	Organooxygen compounds	Carbohydrates	Metabolism of other amino acids	Cyanoamino acid metabolism	map00460 Cyanoamino acid metabolism; map01110 Biosynthesis of secondary metabolites;	7.13426e+07	6.65517e+07	8.87814e+07	6.07149e+07	8.89705e+07	8.0086e+07	6.91821e+07	6.81609e+07	9.42612e+07	6.10729e+07	1.29638e+08	8.01358e+07	6.84044e+07	7.40229e+07	6.66499e+07	7.56974e+07	7.46522e+07	7.64096e+07	7.93633e+07	6.22897e+07	7.21084e+07
0.72_97.97701	Phosphoric acid	H3 O4 P	97.977	POS	0.72	0.000116448	1.18853	NA	level4	ChemSpider	C00009	HMDB0001429	Homogeneous non-metal compounds	Non-metal phosphates	Non-metal oxoanionic compounds	Homogeneous non-metal compounds	Energy metabolism	Oxidative phosphorylation	map00190 Oxidative phosphorylation; map02010 ABC transporters;	4.38693e+08	4.63821e+08	4.47401e+08	4.41283e+08	4.24532e+08	4.42425e+08	6.36967e+08	4.56358e+08	4.76244e+08	5.24031e+08	6.41848e+08	4.92226e+08	4.93594e+08	4.88623e+08	4.8595e+08	4.83517e+08	4.82785e+08	4.92673e+08	4.95374e+08	4.91893e+08	4.90664e+08
0.724_303.09489	Gynocardin	C12 H17 N O8	303.095	NEG	0.724	-0.000523851	-1.72834	NA	level4	ChemSpider	C08331	HMDB0029913	Organic oxygen compounds	Carbohydrates and carbohydrate conjugates	Organooxygen compounds	Carbohydrates	NA	NA	NA	1.05427e+07	8.93843e+06	9.86153e+06	1.64662e+07	9.19098e+06	7.13928e+06	8.45283e+06	8.80193e+06	8.67505e+06	9.48218e+06	5.80345e+06	1.16009e+07	8.87011e+06	8.46143e+06	9.08382e+06	9.90048e+06	8.83804e+06	9.12704e+06	9.98668e+06	9.64832e+06	9.01291e+06
0.726_302.11757	11343453	C17 H19 Cl N2 O	302.118	POS	0.726	-0.00102009	-3.37645	NA	level4	ChemSpider	C18425	NA	NA	NA	NA	NA	NA	NA	NA	3.23933e+06	2.78504e+06	2.79183e+06	1.33605e+06	2.41724e+06	3.42338e+06	1.98729e+06	2.06895e+06	3.61967e+06	2.12973e+06	6.20276e+06	2.07737e+06	2.80354e+06	2.83172e+06	2.66975e+06	1.90221e+06	2.14517e+06	2.5657e+06	2.77452e+06	2.26948e+06	2.47455e+06
0.732_216.02431	1,2-dihydroxydibenzothiophene	C12 H8 O2 S	216.024	POS	0.732	-0.000191077	-0.884514	NA	level4	ChemSpider	C06722	NA	NA	NA	NA	NA	NA	NA	NA	2.72184e+08	2.72303e+08	2.64039e+08	3.59351e+07	2.65452e+08	2.64288e+08	3.00963e+08	2.72905e+08	3.05262e+08	2.99935e+08	2.7729e+08	2.69047e+08	2.60418e+08	2.57386e+08	2.81767e+08	2.58335e+08	2.59312e+08	2.85883e+08	2.87032e+08	2.89978e+08	2.80751e+08
0.732_246.05050	Glycerophosphoglycerol	C6 H15 O8 P	246.05	POS	0.732	4.98438e-05	0.202576	NA	level4	ChemSpider	C03274	NA	NA	NA	NA	NA	NA	NA	NA	1.63312e+07	1.67569e+07	1.89501e+07	1.91351e+07	2.06275e+07	2.47012e+07	5.88636e+06	1.60035e+07	2.05529e+07	2.16234e+07	1.98062e+07	1.9035e+07	1.89418e+07	1.87324e+07	1.89723e+07	2.0061e+07	1.95612e+07	1.80591e+07	2.29355e+07	2.03348e+07	2.00264e+07
0.733_159.05341	4-methyleneglutamic acid	C6 H9 N O4	159.053	POS	0.733	0.00025356	1.59419	NA	level4	ChemSpider	NA	HMDB0029433	Organic acids and derivatives	Amino acids, peptides, and analogues	Carboxylic acids and derivatives	Amino acids, peptides, and analogues	NA	NA	NA	8.13762e+07	6.13886e+07	5.52951e+07	5.22558e+07	7.23986e+07	7.46643e+07	6.14259e+07	9.3226e+07	8.7406e+07	5.72243e+07	9.33891e+07	5.67871e+07	5.62345e+07	5.44011e+07	9.52085e+07	5.41671e+07	8.25869e+07	7.22436e+07	5.90742e+07	7.81945e+07	5.61171e+07
0.737_274.07945	4-carboxy-2-[(5-oxidanidyl-5-oxidanylidenenorvalyl)amino]butanoate	C10 H14 N2 O7	274.079	NEG	0.737	-0.000649918	-2.37127	NA	level4	ChemSpider	NA	NA	NA	NA	NA	NA	NA	NA	NA	8.63634e+06	7.9274e+06	4.00968e+06	7.93754e+06	7.20756e+06	9.00141e+06	7.78536e+06	7.48501e+06	7.65167e+06	6.86274e+06	8.02604e+06	8.9921e+06	7.6864e+06	6.47177e+06	7.74905e+06	6.31282e+06	7.45074e+06	7.53689e+06	8.02589e+06	8.15769e+06	7.48961e+06
0.742_78.01406	Dimethyl sulfoxide	C2 H6 O S	78.0141	POS	0.742	0.00012942	1.65894	NA	level4	ChemSpider	C11143	HMDB0002151	Organosulfur compounds	NA	Sulfoxides	Organosulfur compounds	Energy metabolism	Sulfur metabolism	map00920 Sulfur metabolism; map01100 Metabolic pathways;	3.89056e+09	3.52615e+09	3.43176e+09	3.21393e+09	3.33952e+09	3.50117e+09	2.74291e+09	2.50189e+09	2.64016e+09	2.84196e+09	3.99791e+09	2.45766e+09	3.01833e+09	3.0169e+09	2.99909e+09	2.99911e+09	3.00726e+09	3.04769e+09	3.04309e+09	3.02303e+09	3.02146e+09
0.759_235.99102	5433281	C11 H6 Cl2 N2	235.991	POS	0.759	0.000212721	0.901396	NA	level4	ChemSpider	C14268	NA	NA	NA	NA	NA	NA	NA	NA	8.17512e+06	6.94347e+06	8.7719e+06	1.04168e+07	8.20081e+06	5.75469e+06	7.03063e+06	1.27017e+07	1.06423e+07	1.25077e+07	4.1841e+06	1.46451e+07	7.13506e+06	6.99101e+06	6.36934e+06	7.1998e+06	6.80058e+06	7.47892e+06	8.00523e+06	7.68211e+06	8.26688e+06
0.762_273.96569	1-o-arsonopentofuranose	C5 H11 As O8	273.966	NEG	0.762	-0.00129781	-4.73711	NA	level4	ChemSpider	NA	HMDB0012285	Organic oxygen compounds	Carbohydrates and carbohydrate conjugates	Organooxygen compounds	Carbohydrates	NA	NA	NA	1.38247e+06	1.93134e+06	1.73834e+06	1.96355e+06	1.70974e+06	1.44651e+06	3.33363e+06	3.02493e+06	3.58655e+06	3.83663e+06	2.60349e+06	4.74025e+06	2.37756e+06	2.5247e+06	2.41816e+06	2.39254e+06	2.41078e+06	2.44923e+06	2.45245e+06	2.46176e+06	2.46496e+06
0.763_294.05580	2-hydroxy-1,2-diphenylethyl hydrogen sulfate	C14 H14 O5 S	294.056	NEG	0.763	-0.000390529	-1.32808	NA	level4	ChemSpider	NA	HMDB0135202	Phenylpropanoids and polyketides	NA	Stilbenes	Polyketides[PK]	NA	NA	NA	1.28763e+08	1.34587e+08	1.11577e+08	9.86618e+07	9.79475e+07	1.23568e+08	1.6283e+08	1.44753e+08	1.51058e+08	1.44644e+08	1.42528e+08	1.38026e+08	1.34015e+08	1.36144e+08	1.27223e+08	1.32294e+08	1.36477e+08	1.31082e+08	1.37306e+08	1.35638e+08	1.36973e+08
0.765_335.08243	Sulotroban	C16 H17 N O5 S	335.082	NEG	0.765	-0.000313494	-0.935573	NA	level4	ChemSpider	NA	NA	NA	NA	NA	NA	NA	NA	NA	3.37565e+07	3.61129e+07	2.94719e+07	2.57519e+07	2.56339e+07	3.53053e+07	4.2746e+07	4.20834e+07	3.91345e+07	4.20399e+07	3.91687e+07	3.73946e+07	3.64255e+07	3.47811e+07	3.46918e+07	3.56249e+07	3.49603e+07	3.47278e+07	3.57568e+07	3.46754e+07	3.55064e+07
0.79_135.06870	Acetanilide	C8 H9 N O	135.069	POS	0.79	0.000286727	2.12283	NA	level4	ChemSpider	C07565	HMDB0001250	Benzenoids	NA	Benzene and substituted derivatives	Benzene and derivatives	NA	NA	NA	2.71989e+07	3.90892e+07	3.69858e+07	2.05596e+07	1.997e+07	3.23539e+07	4.64756e+07	3.21384e+07	5.47194e+07	3.70135e+07	2.50932e+07	3.93677e+07	2.09159e+07	3.22102e+07	2.54892e+07	2.50861e+07	2.35167e+07	2.88938e+07	2.58473e+07	2.63704e+07	3.20593e+07
0.793_257.10281	L-alpha-glycerylphosphorylcholine	C8 H20 N O6 P	257.103	POS	0.793	-1.86484e-05	-0.0725327	NA	level4	ChemSpider	C00670	HMDB0000086	Lipids and lipid-like molecules	Glycerophosphocholines	Glycerophospholipids	Glycerophospholipids[GP]	Lipid metabolism	Glycerophospholipid metabolism	map00564 Glycerophospholipid metabolism; map00565 Ether lipid metabolism;	2.93515e+07	3.59862e+07	3.80645e+07	3.15229e+07	3.27941e+07	3.32333e+07	4.26714e+07	3.97216e+07	4.46163e+07	3.83421e+07	3.78003e+07	4.29173e+07	3.39259e+07	4.34976e+07	3.38072e+07	3.49543e+07	3.52692e+07	3.62762e+07	3.51017e+07	3.55366e+07	3.65143e+07
0.798_368.09352	Ketazolam	C20 H17 Cl N2 O3	368.094	NEG	0.798	0.000746628	2.02837	NA	level4	ChemSpider	NA	HMDB0015526	Organoheterocyclic compounds	1,4-benzodiazepines	Benzodiazepines	Organoheterocyclic compounds	NA	NA	NA	2.72261e+06	3.16623e+06	1.55646e+06	2.19041e+06	2.71277e+06	3.4723e+06	4.22287e+06	3.61795e+06	3.70418e+06	2.34436e+06	3.53484e+06	3.44796e+06	3.42814e+06	3.08499e+06	1.39735e+06	2.80093e+06	3.02343e+06	3.13637e+06	3.07574e+06	3.06621e+06	3.20198e+06
0.805_227.01956	Î³-glutamyl phosphate	C5 H10 N O7 P	227.02	POS	0.805	7.55914e-05	0.332973	NA	level4	ChemSpider	C03287	HMDB0001228	Organic acids and derivatives	Amino acids, peptides, and analogues	Carboxylic acids and derivatives	Amino acids, peptides, and analogues	Amino acid metabolism	Arginine and proline metabolism	map00330 Arginine and proline metabolism; map01100 Metabolic pathways; map01110 Biosynthesis of secondary metabolites; map01130 Biosynthesis of antibiotics; map01230 Biosynthesis of amino acids;	2.91142e+06	4.29681e+06	3.52709e+06	3.24745e+06	4.5327e+06	3.83731e+06	2.09868e+06	2.06401e+06	2.1672e+06	2.18841e+06	1.70094e+06	2.83691e+06	3.27385e+06	3.03026e+06	2.95533e+06	3.04122e+06	2.9104e+06	2.78076e+06	2.72296e+06	3.5002e+06	2.80838e+06
0.806_251.10077	Muramic acid	C9 H17 N O7	251.101	POS	0.806	0.000265483	1.05728	NA	level4	ChemSpider	C06470	HMDB0003254	Organic oxygen compounds	Carbohydrates and carbohydrate conjugates	Organooxygen compounds	Carbohydrates	NA	NA	NA	1.90246e+07	1.90264e+07	2.33592e+07	1.52734e+07	2.09251e+07	2.04478e+07	2.3919e+06	1.5313e+07	2.21728e+07	1.43752e+07	3.26756e+07	1.69718e+07	1.8727e+07	1.92504e+07	1.83351e+07	2.01388e+07	1.83944e+07	1.93411e+07	1.94296e+07	1.90661e+07	1.07659e+07
0.819_265.05860	Nitecapone	C12 H11 N O6	265.059	POS	0.819	-3.36453e-05	-0.126935	NA	level4	ChemSpider	NA	HMDB0041949	Phenylpropanoids and polyketides	Hydroxycinnamic acids and derivatives	Cinnamic acids and derivatives	Polyketides[PK]	NA	NA	NA	1.78e+07	1.57869e+07	1.19584e+07	8.43106e+06	9.67065e+06	1.35032e+07	6.05031e+06	6.35033e+06	9.66117e+06	3.62551e+06	7.20308e+06	8.85877e+06	1.06845e+07	9.88433e+06	1.02743e+07	1.22189e+07	1.1868e+07	9.32114e+06	1.18415e+07	9.83564e+06	9.63544e+06
0.821_163.04837	2,4,6-trimethyl-1,3,5-dithiazinane	C6 H13 N S2	163.048	POS	0.821	-0.000567047	-3.47777	NA	level4	ChemSpider	NA	HMDB0031187	Organoheterocyclic compounds	Dithiazinanes	Azacyclic compounds	Organoheterocyclic compounds	NA	NA	NA	2.78603e+06	1.49249e+07	1.39622e+07	7.9289e+06	1.76921e+07	1.31424e+07	7.74156e+06	7.06085e+06	8.68437e+06	4.81414e+06	2.54749e+06	1.05969e+07	1.05397e+07	1.00408e+07	9.34468e+06	1.00871e+07	5.46519e+06	9.82671e+06	6.20381e+06	6.75831e+06	9.49902e+06
0.826_342.06716	Coumachlor	C19 H15 Cl O4	342.067	NEG	0.826	0.00126882	3.70928	NA	level4	ChemSpider	C16805	NA	NA	NA	NA	NA	NA	NA	NA	1.25451e+07	1.1463e+07	1.03729e+07	1.17165e+07	7.60847e+06	1.59763e+07	1.61708e+07	1.10858e+07	1.1621e+07	1.12906e+07	1.26189e+07	1.38583e+07	1.01015e+07	1.46618e+07	1.33177e+07	1.48002e+07	1.16792e+07	1.22452e+07	1.43578e+07	1.53145e+07	1.23509e+07
0.828_198.09349	Sk&f 91581	C8 H14 N4 S	198.093	POS	0.828	-0.000424707	-2.14397	NA	level4	ChemSpider	C11799	NA	NA	NA	NA	NA	NA	NA	NA	7.88067e+06	7.07684e+06	7.62781e+06	8.59272e+06	8.40287e+06	6.0392e+06	9.28712e+06	8.66126e+06	7.84833e+06	8.22665e+06	8.85135e+06	8.56436e+06	7.8334e+06	7.93516e+06	7.67134e+06	8.79531e+06	8.44022e+06	7.8885e+06	7.8353e+06	7.76637e+06	8.08144e+06
0.834_173.06929	Oxaceprol	C7 H11 N O4	173.069	POS	0.834	0.000481451	2.78185	NA	level4	ChemSpider	NA	NA	NA	NA	NA	NA	NA	NA	NA	2.32952e+08	1.79212e+08	1.48339e+08	1.39357e+08	1.23921e+08	1.87343e+08	3.59563e+07	1.02314e+08	5.94825e+07	8.71362e+07	1.12617e+08	1.3043e+08	1.31176e+08	1.35903e+08	1.34835e+08	1.32093e+08	1.33807e+08	1.37081e+08	1.32817e+08	1.38696e+08	1.33361e+08
0.835_191.07982	2-amino-2,3,7-trideoxy-d-lyxo-hept-6-ulosonic acid	C7 H13 N O5	191.08	POS	0.835	0.000447759	2.34332	NA	level4	ChemSpider	C16850	NA	NA	NA	NA	NA	Amino acid metabolism	Phenylalanine, tyrosine and tryptophan biosynthesis	map00400 Phenylalanine, tyrosine and tryptophan biosynthesis; map01100 Metabolic pathways; map01110 Biosynthesis of secondary metabolites; map01130 Biosynthesis of antibiotics;	2.32952e+08	1.79212e+08	1.48339e+08	1.39357e+08	1.23921e+08	1.87343e+08	3.59563e+07	1.02314e+08	5.94825e+07	8.71362e+07	1.12617e+08	1.3043e+08	1.31176e+08	1.35903e+08	1.34835e+08	1.32093e+08	1.33807e+08	1.37081e+08	1.32817e+08	1.38696e+08	1.33361e+08
0.841_266.02580	Chlorfenethol	C14 H12 Cl2 O	266.026	NEG	0.841	-0.000716924	-2.69493	NA	level4	ChemSpider	C19023	NA	NA	NA	NA	NA	NA	NA	NA	1.85236e+06	3.05704e+06	1.64314e+06	1.2117e+06	1.61182e+06	3.65322e+06	1.75225e+06	2.17194e+06	1.8466e+06	1.89464e+06	1.76986e+06	1.50293e+06	2.0796e+06	1.81609e+06	2.08298e+06	1.82325e+06	2.16723e+06	1.83753e+06	2.05193e+06	1.90327e+06	2.21409e+06
0.841_368.11208	3-o-feruloyl-d-quinic acid	C17 H20 O9	368.112	NEG	0.841	0.00135126	3.67079	NA	level4	ChemSpider	C02572	HMDB0030669	Organic oxygen compounds	Alcohols and polyols	Organooxygen compounds	Alcohols	NA	NA	NA	1.13975e+07	8.60376e+06	1.53469e+07	1.70235e+07	1.24066e+07	9.90877e+06	1.52372e+07	1.24683e+07	1.24904e+07	1.30813e+07	1.29872e+07	1.61225e+07	1.22812e+07	1.29875e+07	1.24084e+07	1.25597e+07	1.25907e+07	1.2151e+07	1.23418e+07	1.35124e+07	1.25354e+07
0.849_277.11608	Entecavir	C12 H15 N5 O3	277.116	POS	0.849	-0.00141368	-5.10137	NA	level4	ChemSpider	NA	HMDB0014585	Nucleosides, nucleotides, and analogues	NA	Nucleoside and nucleotide analogues	Nucleic acids and analogues	NA	NA	NA	1.97171e+07	2.1468e+07	2.32326e+07	1.68157e+07	2.0218e+07	2.18708e+07	2.06741e+07	1.71514e+07	2.94983e+07	1.76833e+07	5.17815e+07	1.93385e+07	2.0202e+07	1.93381e+07	2.12487e+07	2.06544e+07	1.87819e+07	2.04473e+07	2.03139e+07	2.08837e+07	2.07135e+07
0.852_161.06909	.alpha.-aminoadipic acid	C6 H11 N O4	161.069	POS	0.852	0.000281105	1.74525	NA	level4	ChemSpider	NA	NA	NA	NA	NA	NA	NA	NA	NA	6.56652e+07	6.53802e+07	7.95563e+07	6.64841e+07	7.78386e+07	6.40672e+07	5.42565e+07	5.0254e+07	6.28441e+07	5.14552e+07	6.38962e+07	6.78716e+07	6.45392e+07	6.15825e+07	5.93069e+07	6.46568e+07	6.08914e+07	6.36419e+07	6.23354e+07	6.34836e+07	5.82806e+07
0.855_249.08493	S(6)-acetyldihydrolipoamide	C10 H19 N O2 S2	249.085	POS	0.855	-0.000793135	-3.18419	NA	level4	ChemSpider	C01136	HMDB0001526	Lipids and lipid-like molecules	Fatty amides	Fatty Acyls	Fatty acyls[FA]	NA	NA	NA	7.45217e+06	9.50647e+06	9.9787e+06	7.58957e+06	8.24675e+06	8.84151e+06	6.267e+06	5.69394e+06	9.69228e+06	7.4751e+06	1.03046e+07	7.1905e+06	8.23102e+06	6.15063e+06	8.75159e+06	8.59896e+06	8.48276e+06	8.52621e+06	6.73029e+06	8.26034e+06	7.97029e+06
0.857_213.04025	N-lactoyl ethanolamine phosphate	C5 H12 N O6 P	213.04	NEG	0.857	2.83171e-05	0.132919	NA	level4	ChemSpider	NA	HMDB0032357	Organic acids and derivatives	Phosphate esters	Organic phosphoric acids and derivatives	Organic acids	NA	NA	NA	2.66788e+06	2.1934e+06	2.75203e+06	1.91636e+06	2.34495e+06	2.48245e+06	890133	716934	1.23642e+06	1.14485e+06	1.10673e+06	1.3124e+06	1.6901e+06	1.68004e+06	1.54647e+06	1.73565e+06	1.87303e+06	1.47864e+06	1.68012e+06	2.90797e+06	1.65434e+06
0.861_307.05682	2'-deoxycytidine-5'-monophosphorate	C9 H14 N3 O7 P	307.057	POS	0.861	-0.000114134	-0.371704	NA	level4	ChemSpider	C00239	HMDB0001202	Nucleosides, nucleotides, and analogues	Pyrimidine deoxyribonucleotides	Pyrimidine nucleotides	Nucleic acids and analogues	Nucleotide metabolism	Pyrimidine metabolism	map00240 Pyrimidine metabolism; map01100 Metabolic pathways;	1.74222e+07	1.57671e+07	1.24519e+07	1.36555e+07	1.44432e+07	1.86511e+07	1.65924e+07	1.8105e+07	1.82227e+07	1.9144e+07	2.00448e+07	1.70967e+07	1.5693e+07	1.6521e+07	1.57824e+07	1.6219e+07	1.41996e+07	1.57649e+07	1.53157e+07	1.45837e+07	1.63632e+07
0.862_216.03988	2-c-methylerythritol 4-phosphate	C5 H13 O7 P	216.04	NEG	0.862	-8.59452e-06	-0.0397821	NA	level4	ChemSpider	C11434	NA	NA	NA	NA	NA	Metabolism of terpenoids and polyketides	Terpenoid backbone biosynthesis	map00900 Terpenoid backbone biosynthesis; map01100 Metabolic pathways; map01110 Biosynthesis of secondary metabolites; map01130 Biosynthesis of antibiotics;	6.00338e+07	4.63949e+07	5.55912e+07	5.9015e+07	5.09164e+07	4.52453e+07	6.31874e+07	5.81957e+07	6.14943e+07	5.73807e+07	5.58392e+07	5.97308e+07	5.3998e+07	5.57508e+07	5.52174e+07	5.6098e+07	5.44422e+07	5.61812e+07	5.7349e+07	5.78137e+07	5.66803e+07
0.871_307.09051	S-succinyl-dihydrolipoamide	C12 H21 N O4 S2	307.091	POS	0.871	-0.000691516	-2.25183	NA	level4	ChemSpider	NA	HMDB0001177	Lipids and lipid-like molecules	Fatty acids and conjugates	Fatty Acyls	Fatty acyls[FA]	NA	NA	NA	3.57245e+06	3.97062e+06	4.83948e+06	4.38039e+06	3.53272e+06	4.34485e+06	4.86035e+06	6.17257e+06	7.46024e+06	4.40239e+06	4.47852e+06	6.98347e+06	3.43711e+06	6.44879e+06	5.08833e+06	4.05538e+06	4.12291e+06	2.88473e+06	3.1463e+06	5.50273e+06	4.06851e+06
0.876_173.08035	5-guanidino-2-oxopentanoic acid	C6 H11 N3 O3	173.08	POS	0.876	0.000306254	1.76944	NA	level4	ChemSpider	C03771	HMDB0004225	Organic acids and derivatives	Short-chain keto acids and derivatives	Keto acids and derivatives	Organic acids	Amino acid metabolism	Arginine and proline metabolism	map00330 Arginine and proline metabolism; map01100 Metabolic pathways;	2.33172e+08	5.27669e+08	8.31998e+08	7.53118e+08	6.20948e+08	3.10211e+08	1.55008e+09	1.29628e+09	8.74283e+08	1.27373e+09	1.11914e+09	7.20211e+08	7.17464e+08	7.58842e+08	7.59922e+08	7.54125e+08	7.43882e+08	7.71093e+08	7.49279e+08	7.55645e+08	7.45257e+08
0.878_261.08491	Hymexazol o-glucoside	C10 H15 N O7	261.085	POS	0.878	6.2384e-05	0.238942	NA	level4	ChemSpider	C11102	NA	NA	NA	NA	NA	NA	NA	NA	6.52514e+06	1.92259e+07	2.23723e+07	2.25438e+07	1.76056e+07	2.01417e+07	1.52387e+07	8.69009e+06	1.65188e+07	1.29576e+07	7.88479e+06	1.73674e+07	1.68123e+07	1.72925e+07	1.59733e+07	1.71863e+07	1.27604e+07	1.04619e+07	1.76758e+07	1.36486e+07	1.60908e+07
0.879_205.08562	Lobendazole	C10 H11 N3 O2	205.086	POS	0.879	0.000492348	2.4007	NA	level4	ChemSpider	NA	NA	NA	NA	NA	NA	NA	NA	NA	1.6422e+06	1.97542e+06	657616	3.89486e+06	2.7936e+06	1.20894e+06	1.92322e+06	903676	4.12623e+06	1.3959e+06	1.64112e+06	2.78986e+06	2.7937e+06	3.49558e+06	2.71408e+06	3.37653e+06	2.72238e+06	3.50705e+06	2.30067e+06	2.96491e+06	1.27084e+06
0.879_272.06433	1-(2-deoxy-alpha-d-erythro-pentofuranosyl)-2,4-dioxo-1,2,3,4-tetrahydro-5-pyrimidinecarboxylic acid	C10 H12 N2 O7	272.064	POS	0.879	-0.000116419	-0.42791	NA	level4	ChemSpider	NA	HMDB0060774	Nucleosides, nucleotides, and analogues	Pyrimidine 2'-deoxyribonucleosides	Pyrimidine nucleosides	Nucleic acids and analogues	NA	NA	NA	2.43583e+06	1.8154e+06	1.64336e+06	1.16498e+06	1.45458e+06	1.63254e+06	2.96962e+06	3.33631e+06	2.57136e+06	2.61826e+06	3.0832e+06	2.46689e+06	1.83719e+06	2.33623e+06	2.31029e+06	2.05986e+06	2.45899e+06	2.06838e+06	2.24765e+06	2.37557e+06	2.35301e+06
0.879_99.03218	Succinimide	C4 H5 N O2	99.0322	POS	0.879	0.000152688	1.54181	NA	level4	ChemSpider	C07273	HMDB0240653	Organoheterocyclic compounds	Pyrrolidones	Pyrrolidines	Organoheterocyclic compounds	NA	NA	NA	3.2977e+07	3.25456e+07	2.66992e+07	2.53436e+07	1.94194e+07	2.31876e+07	3.3654e+07	2.83269e+07	2.59863e+07	3.10343e+07	3.4058e+07	3.08625e+07	2.65026e+07	3.13225e+07	2.7974e+07	2.78553e+07	2.83994e+07	3.20294e+07	2.57069e+07	2.983e+07	2.8675e+07
0.881_127.02718	2,3,6-pyridinetriol	C5 H5 N O3	127.027	POS	0.881	0.00024055	1.89369	NA	level4	ChemSpider	C03458	NA	NA	NA	NA	NA	Metabolism of cofactors and vitamins	Nicotinate and nicotinamide metabolism	map00760 Nicotinate and nicotinamide metabolism;	4.09662e+08	3.12354e+08	3.0441e+08	2.69413e+08	2.63762e+08	3.19451e+08	4.35582e+08	4.46477e+08	4.26278e+08	3.88573e+08	5.0629e+08	3.69248e+08	3.4568e+08	3.72309e+08	3.61843e+08	3.58922e+08	3.63302e+08	3.63947e+08	3.54806e+08	3.7597e+08	3.66237e+08
0.881_145.03775	2-keto-glutaramic acid	C5 H7 N O4	145.038	POS	0.881	0.000245666	1.69381	NA	level4	ChemSpider	C00940	HMDB0001552	Organic acids and derivatives	Short-chain keto acids and derivatives	Keto acids and derivatives	Organic acids	Amino acid metabolism	Alanine, aspartate and glutamate metabolism	map00250 Alanine, aspartate and glutamate metabolism; map01100 Metabolic pathways;	3.11388e+08	2.36814e+08	2.30852e+08	2.05939e+08	2.05757e+08	2.34511e+08	3.0727e+08	3.29105e+08	3.03028e+08	2.94005e+08	3.69004e+08	2.75467e+08	2.61456e+08	2.70793e+08	2.59679e+08	2.61754e+08	2.61626e+08	2.69948e+08	2.64589e+08	2.63621e+08	2.68513e+08
0.889_264.05076	Furagin	C10 H8 N4 O5	264.051	NEG	0.889	0.0012863	4.87145	NA	level4	ChemSpider	NA	NA	NA	NA	NA	NA	NA	NA	NA	2.0034e+07	1.34227e+07	1.11786e+07	1.61195e+07	1.65005e+07	1.9319e+07	1.51267e+07	1.62426e+07	1.37939e+07	1.69334e+07	1.5748e+07	2.02181e+07	1.44878e+07	1.43355e+07	1.47058e+07	1.72036e+07	1.42026e+07	1.95967e+07	1.49414e+07	1.79237e+07	1.44655e+07
0.892_159.06468	3-imino-1,2,4-oxadiazepane-5-carboxylic acid	C5 H9 N3 O3	159.065	POS	0.892	0.000288825	1.81577	NA	level4	ChemSpider	NA	HMDB0030402	Organic acids and derivatives	Amino acids, peptides, and analogues	Carboxylic acids and derivatives	Amino acids, peptides, and analogues	NA	NA	NA	1.58777e+07	1.64006e+07	1.41019e+07	9.66879e+06	1.33235e+07	1.97635e+07	5.15079e+06	6.92391e+06	7.87348e+06	4.77237e+06	7.20904e+06	1.14864e+07	1.08453e+07	1.03385e+07	1.00376e+07	1.01591e+07	1.08034e+07	9.86497e+06	9.98845e+06	1.01304e+07	1.08956e+07
0.894_270.08513	1,4-dihydro-4-imino-1-î²-d-ribofuranosyl-3-pyridinecarboxylic acid	C11 H14 N2 O6	270.085	POS	0.894	-5.36945e-05	-0.198806	NA	level4	ChemSpider	C19977	NA	Fungal toxins	Others	Mushroom toxins	Fungal toxins	NA	NA	NA	4.81505e+06	8.48214e+06	9.18369e+06	8.27642e+06	8.6441e+06	9.54384e+06	1.0957e+07	2.04408e+07	2.02396e+07	8.63089e+06	8.69604e+06	1.29875e+07	8.58167e+06	9.13788e+06	6.8458e+06	9.02308e+06	9.27117e+06	8.49455e+06	8.22398e+06	7.89116e+06	8.70067e+06
0.898_158.02083	4-methylene-2-oxoglutarate	C6 H6 O5	158.021	POS	0.898	-0.000689125	-4.36096	NA	level4	ChemSpider	C06035	HMDB0037759	Organic acids and derivatives	Gamma-keto acids and derivatives	Keto acids and derivatives	Organic acids	Xenobiotics biodegradation and metabolism	Benzoate degradation	NA	2.27595e+07	1.45739e+07	1.10948e+07	1.20469e+07	1.18494e+07	1.57199e+07	1.28869e+07	1.39489e+07	1.3098e+07	1.21736e+07	1.24729e+07	1.04303e+07	1.16573e+07	1.17909e+07	1.22717e+07	4.13702e+06	1.19221e+07	1.21193e+07	1.27641e+07	1.24952e+07	1.24605e+07
0.908_145.11046	G-butyrobetaine	C7 H15 N O2	145.11	POS	0.908	0.000180015	1.24054	NA	level4	ChemSpider	NA	HMDB0001161	Lipids and lipid-like molecules	Fatty acids and conjugates	Fatty Acyls	Fatty acyls[FA]	NA	NA	NA	1.64032e+07	1.83974e+07	1.35461e+07	9.84195e+06	1.49209e+07	1.96853e+07	1.71405e+07	1.2372e+07	1.67528e+07	1.25058e+07	1.23045e+07	1.13172e+07	1.264e+07	1.38558e+07	1.3977e+07	1.28965e+07	1.34888e+07	1.42704e+07	1.29412e+07	1.46191e+07	1.38621e+07
0.911_255.07413	N-(4-hydroxy-3,5-dimethoxybenzoyl)glycine	C11 H13 N O6	255.074	POS	0.911	-0.000154117	-0.604203	NA	level4	ChemSpider	NA	HMDB0131458	Benzenoids	Benzoic acids and derivatives	Benzene and substituted derivatives	Benzene and derivatives	NA	NA	NA	1.26127e+07	1.26048e+07	1.03501e+07	1.14602e+07	1.03843e+07	1.3719e+07	8.44505e+06	6.6689e+06	1.02317e+07	7.97497e+06	8.87316e+06	8.90403e+06	9.59115e+06	9.69828e+06	9.18447e+06	8.98641e+06	5.68336e+06	6.03208e+06	8.28223e+06	1.04172e+07	9.71749e+06
0.915_290.11125	N-succinyl-l-diaminopimelic acid	C11 H18 N2 O7	290.111	POS	0.915	-0.000146862	-0.506225	NA	level4	ChemSpider	C04421	NA	NA	NA	NA	NA	Amino acid metabolism	Lysine biosynthesis	map00300 Lysine biosynthesis; map01100 Metabolic pathways; map01230 Biosynthesis of amino acids;	6.60419e+06	8.37366e+06	9.73473e+06	2.5887e+06	1.07314e+07	1.08816e+07	7.37708e+06	6.63856e+06	3.43266e+06	3.02526e+06	3.18793e+06	3.54801e+06	7.80949e+06	7.25166e+06	6.30349e+06	8.17465e+06	8.03109e+06	6.59442e+06	6.89331e+06	4.15122e+06	6.60669e+06
0.93_71.07364	Pyrrolidine	C4 H9 N	71.0736	POS	0.93	0.000144301	2.03031	NA	level4	ChemSpider	NA	HMDB0031641	Organoheterocyclic compounds	NA	Pyrrolidines	Organoheterocyclic compounds	NA	NA	NA	1.86216e+08	2.29184e+08	1.94523e+08	1.83022e+08	1.86616e+08	2.13151e+08	2.45518e+08	2.12751e+08	2.40918e+08	2.17158e+08	1.73032e+08	2.30453e+08	1.84645e+08	1.90512e+08	1.98266e+08	1.93887e+08	1.91707e+08	1.90087e+08	1.97936e+08	1.97226e+08	1.94161e+08
0.941_164.04762	(e)-p-coumaric acid	C9 H8 O3	164.048	POS	0.941	0.000280453	1.70959	NA	level4	ChemSpider	C00811	HMDB0002035	Phenylpropanoids and polyketides	Hydroxycinnamic acids and derivatives	Cinnamic acids and derivatives	Polyketides[PK]	Metabolism of cofactors and vitamins	Ubiquinone and other terpenoid-quinone biosynthesis	map00130 Ubiquinone and other terpenoid-quinone biosynthesis; map00350 Tyrosine metabolism; map01100 Metabolic pathways; map01110 Biosynthesis of secondary metabolites;	1.01734e+07	1.59899e+07	1.06383e+07	1.18528e+07	1.07341e+07	1.04768e+07	1.40963e+07	9.1583e+06	1.42894e+07	1.17234e+07	9.49951e+06	1.3963e+07	8.46573e+06	1.25882e+07	1.03957e+07	1.13747e+07	1.09955e+07	9.1093e+06	1.0877e+07	1.07713e+07	1.15562e+07
0.954_166.03025	3-methyl-2-buten-1-yl hydrogen sulfate	C5 H10 O4 S	166.03	POS	0.954	0.000273526	1.64745	NA	level4	ChemSpider	NA	HMDB0136691	Organic acids and derivatives	Sulfuric acid esters	Organic sulfuric acids and derivatives	Organic acids	NA	NA	NA	4.28698e+06	1.8445e+07	3.14732e+07	2.00534e+07	3.35257e+07	2.14746e+07	8.55249e+06	6.73556e+06	1.07751e+07	1.1886e+07	3.3872e+06	1.52798e+07	1.48557e+07	1.51236e+07	1.57694e+07	1.49751e+07	1.50637e+07	1.49676e+07	1.43165e+07	1.43598e+07	1.56079e+07
0.955_256.11713	2-ammonio-4-{4-[(2s)-2-ammonio-2-carboxylatoethyl]-1h-imidazol-2-yl}butanoate	C10 H16 N4 O4	256.117	POS	0.955	-2.33373e-05	-0.0911194	NA	level4	ChemSpider	NA	HMDB0011655	Organic acids and derivatives	Amino acids, peptides, and analogues	Carboxylic acids and derivatives	Amino acids, peptides, and analogues	NA	NA	NA	5.97739e+06	5.13097e+06	6.21298e+06	3.27717e+06	4.31813e+06	4.10178e+06	1.12913e+07	1.06947e+07	7.6191e+06	1.16267e+07	1.3598e+07	5.23081e+06	6.69455e+06	7.35915e+06	7.4064e+06	7.16282e+06	6.47699e+06	6.94382e+06	7.86128e+06	6.28908e+06	7.22388e+06
0.97_190.01163	Oxalosuccinic acid	C6 H6 O7	190.012	POS	0.97	0.00027663	1.45586	NA	level4	ChemSpider	C05379	HMDB0003974	Organic acids and derivatives	Tricarboxylic acids and derivatives	Carboxylic acids and derivatives	Organic acids	Carbohydrate metabolism	Citrate cycle (TCA cycle)	map00020 Citrate cycle (TCA cycle); map01100 Metabolic pathways; map01110 Biosynthesis of secondary metabolites; map01130 Biosynthesis of antibiotics; map01210 2-Oxocarboxylic acid metabolism;	9.72341e+06	9.4581e+06	1.05925e+07	1.25024e+07	1.13988e+07	8.34474e+06	1.95986e+07	1.64526e+07	1.52388e+07	2.19113e+07	1.74663e+07	1.84072e+07	1.34829e+07	1.36376e+07	1.33623e+07	1.34284e+07	1.42222e+07	1.2875e+07	1.46982e+07	1.42087e+07	1.3092e+07
0.971_405.13826	Gamma-glutamyl-gamma-glutamylglutamic acid	C15 H23 N3 O10	405.138	POS	0.971	-8.21936e-05	-0.202878	NA	level4	ChemSpider	NA	NA	NA	NA	NA	NA	NA	NA	NA	3.25731e+06	4.78521e+06	4.01359e+06	4.41154e+06	4.42693e+06	5.1899e+06	4.43772e+06	3.46452e+06	4.8323e+06	4.45553e+06	3.14484e+06	4.68038e+06	3.80907e+06	4.55268e+06	4.40096e+06	4.22412e+06	4.11465e+06	3.86865e+06	3.76227e+06	3.7393e+06	3.86588e+06
0.975_227.09073	2'-deoxycytidine	C9 H13 N3 O4	227.091	POS	0.975	0.000127236	0.560287	NA	level4	ChemSpider	C00881	HMDB0000014	Nucleosides, nucleotides, and analogues	Pyrimidine 2'-deoxyribonucleosides	Pyrimidine nucleosides	Nucleic acids and analogues	Nucleotide metabolism	Pyrimidine metabolism	map00240 Pyrimidine metabolism; map01100 Metabolic pathways; map02010 ABC transporters;	1.63296e+07	1.1239e+07	1.32687e+07	1.02166e+07	1.39307e+07	1.47001e+07	1.16824e+07	1.31332e+07	1.1421e+07	1.41292e+07	1.39681e+07	9.90584e+06	1.00642e+07	1.07012e+07	1.28264e+07	1.245e+07	1.09068e+07	1.08232e+07	1.15284e+07	1.0003e+07	1.27314e+07
1.001_141.07928	Ethosuximide	C7 H11 N O2	141.079	POS	1.001	0.000303978	2.15467	NA	level4	ChemSpider	C07505	HMDB0014731	Organoheterocyclic compounds	Pyrrolidones	Pyrrolidines	Organoheterocyclic compounds	NA	NA	NA	1.81079e+07	3.7658e+07	3.18519e+07	2.47101e+07	2.71211e+07	3.87785e+07	1.89163e+07	2.12118e+07	2.29562e+07	1.28384e+07	2.47352e+07	1.66938e+07	2.32293e+07	1.92814e+07	2.68562e+07	2.06655e+07	2.51633e+07	2.34766e+07	2.29697e+07	2.04418e+07	1.96741e+07
1.002_187.09597	5-guanidino-3-methyl-2-oxopentanoic acid	C7 H13 N3 O3	187.096	POS	1.002	0.000279023	1.49134	NA	level4	ChemSpider	C20234	NA	NA	NA	NA	NA	NA	NA	NA	4.04904e+07	4.96896e+07	4.44516e+07	4.357e+07	4.48377e+07	5.01872e+07	5.40451e+07	4.77128e+07	5.03255e+07	4.3358e+07	4.99742e+07	3.76516e+07	4.10059e+07	4.32252e+07	4.16144e+07	4.29343e+07	4.27595e+07	4.34279e+07	4.25706e+07	4.32686e+07	4.26889e+07
1.004_334.13750	Pseudaminic acid	C13 H22 N2 O8	334.137	POS	1.004	-0.000114703	-0.343281	NA	level4	ChemSpider	C20082	NA	NA	NA	NA	NA	Carbohydrate metabolism	Amino sugar and nucleotide sugar metabolism	map00520 Amino sugar and nucleotide sugar metabolism; map01100 Metabolic pathways;	1.01172e+07	8.08243e+06	7.55947e+06	5.56962e+06	8.53789e+06	9.58452e+06	3.20119e+06	3.20589e+06	4.45413e+06	2.25821e+06	8.08569e+06	3.00198e+06	5.53047e+06	5.84305e+06	6.2239e+06	5.78406e+06	5.98832e+06	5.82986e+06	5.35183e+06	4.8056e+06	5.62011e+06
1.017_348.04701	Inosinic acid	C10 H13 N4 O8 P	348.047	POS	1.017	-8.92868e-05	-0.256537	NA	level4	ChemSpider	C00130	HMDB0000175	Nucleosides, nucleotides, and analogues	Purine ribonucleotides	Purine nucleotides	Purines and derivatives	Nucleotide metabolism	Purine metabolism	map00230 Purine metabolism; map01100 Metabolic pathways; map01110 Biosynthesis of secondary metabolites; map01130 Biosynthesis of antibiotics;	3.75031e+06	5.38568e+06	6.15322e+06	5.1711e+06	4.85599e+06	5.04943e+06	6.09368e+06	4.70917e+06	6.02604e+06	5.73636e+06	6.32922e+06	7.22932e+06	4.99684e+06	5.37086e+06	5.61102e+06	5.52154e+06	5.22408e+06	5.3561e+06	5.96847e+06	5.52183e+06	5.5616e+06
1.021_175.08478	Apm	C7 H13 N O4	175.085	POS	1.021	0.000321854	1.83828	NA	level4	ChemSpider	NA	HMDB0034252	Organic acids and derivatives	Amino acids, peptides, and analogues	Carboxylic acids and derivatives	Amino acids, peptides, and analogues	NA	NA	NA	3.4965e+07	4.18777e+07	4.44743e+07	3.14998e+07	4.50635e+07	4.60395e+07	3.04762e+07	2.63811e+07	3.29383e+07	3.07064e+07	2.81522e+07	3.12006e+07	3.18522e+07	3.2403e+07	3.20777e+07	3.21707e+07	3.22426e+07	3.25325e+07	3.32805e+07	4.11364e+07	3.42598e+07
1.034_136.01975	S-methyl d-thioglycerate	C4 H8 O3 S	136.02	POS	1.034	0.000339567	2.49646	NA	level4	ChemSpider	C03804	NA	NA	NA	NA	NA	NA	NA	NA	1.65016e+08	1.60688e+08	1.20063e+08	1.02637e+08	1.07225e+08	1.67812e+08	1.92324e+08	1.43855e+08	1.67871e+08	1.58064e+08	1.59846e+08	1.54492e+08	1.31558e+08	1.36575e+08	1.43336e+08	1.29028e+08	1.38758e+08	1.44624e+08	1.3941e+08	1.38869e+08	1.44168e+08
1.036_201.10040	3-hydroxy-n-[(3s)-2-oxotetrahydro-3-furanyl]pentanamide	C9 H15 N O4	201.1	POS	1.036	0.000294929	1.46658	NA	level4	ChemSpider	NA	NA	NA	NA	NA	NA	NA	NA	NA	1.82898e+08	2.36396e+08	2.1237e+08	1.2653e+08	2.5843e+08	2.41854e+08	1.55886e+08	1.52391e+08	1.58598e+08	1.55069e+08	2.12494e+08	1.34068e+08	1.54039e+08	1.70785e+08	1.66994e+08	1.72173e+08	1.64808e+08	1.6332e+08	1.62348e+08	1.62825e+08	1.7044e+08
1.037_231.11079	2271703	C10 H17 N O5	231.111	POS	1.037	0.000116389	0.503608	NA	level4	ChemSpider	NA	HMDB0000953	Organic acids and derivatives	Amino acids, peptides, and analogues	Carboxylic acids and derivatives	Amino acids, peptides, and analogues	NA	NA	NA	1.22113e+08	1.43227e+08	1.37442e+08	1.14113e+08	1.47498e+08	1.46391e+08	1.2569e+08	1.13785e+08	1.31349e+08	1.19075e+08	1.28073e+08	1.32675e+08	1.17894e+08	1.22312e+08	1.22104e+08	1.23002e+08	1.13588e+08	1.19768e+08	1.10971e+08	1.18225e+08	1.21808e+08
1.043_165.06540	Epiguanine	C6 H7 N5 O	165.065	POS	1.043	0.000341172	2.0669	NA	level4	ChemSpider	C02242	HMDB0000897	Organoheterocyclic compounds	Purines and purine derivatives	Imidazopyrimidines	Purines and derivatives	NA	NA	NA	9.28384e+06	1.06325e+07	7.97742e+06	8.3823e+06	9.07638e+06	8.8234e+06	9.34261e+06	1.00154e+07	1.15648e+07	8.75311e+06	8.11583e+06	9.78775e+06	7.91966e+06	9.12537e+06	8.40668e+06	9.48105e+06	8.35181e+06	9.41016e+06	8.83311e+06	6.51132e+06	8.40582e+06
1.052_189.10040	(+)-castanospermine	C8 H15 N O4	189.1	POS	1.052	0.000293692	1.55311	NA	level4	ChemSpider	C02256	NA	Alkaloids	Indolizidine alkaloids	Alkaloids derived from lysine	Alkaloids	NA	NA	NA	1.99465e+08	2.41703e+08	3.85065e+08	2.56043e+08	3.67117e+08	2.40477e+08	2.14629e+08	3.10253e+08	2.13435e+08	1.83423e+08	2.16289e+08	3.17907e+08	3.09408e+08	3.72053e+08	3.26795e+08	3.12263e+08	3.00338e+08	3.15844e+08	3.27327e+08	3.35206e+08	3.33821e+08
1.054_103.04574	2-methylthiazolidine	C4 H9 N S	103.046	POS	1.054	0.000171678	1.66604	NA	level4	ChemSpider	NA	HMDB0031682	Organoheterocyclic compounds	Thiazolidines	Azolidines	Organoheterocyclic compounds	NA	NA	NA	1.14544e+07	1.58983e+07	1.98289e+07	1.83529e+07	1.64399e+07	1.24947e+07	2.03364e+07	1.88144e+07	2.29951e+07	1.83553e+07	1.09493e+07	2.70523e+07	1.47523e+07	1.54494e+07	1.58106e+07	1.55846e+07	1.58275e+07	1.66791e+07	1.60047e+07	1.6647e+07	1.62792e+07
1.056_233.12648	Hopantenic acid	C10 H19 N O5	233.126	POS	1.056	0.000158902	0.681612	NA	level4	ChemSpider	NA	NA	NA	NA	NA	NA	NA	NA	NA	1.63017e+07	1.83689e+07	1.80866e+07	1.5275e+07	1.85866e+07	2.44564e+07	1.45703e+07	1.29451e+07	1.78595e+07	1.52944e+07	1.68843e+07	1.63844e+07	1.47784e+07	1.44545e+07	1.4114e+07	1.30086e+07	1.60186e+07	1.42456e+07	1.27357e+07	1.43221e+07	1.57e+07
1.056_279.13176	(2s)-3-methyl-2-({[(3s,4s,5r)-2,3,4-trihydroxy-5-(hydroxymethyl)tetrahydro-2-furanyl]methyl}amino)butanoic acid (non-preferred name)	C11 H21 N O7	279.132	POS	1.056	-4.00364e-05	-0.143432	NA	level4	ChemSpider	NA	HMDB0037844	Organic acids and derivatives	Amino acids, peptides, and analogues	Carboxylic acids and derivatives	Amino acids, peptides, and analogues	NA	NA	NA	1.43082e+09	1.37388e+09	1.45985e+09	9.57169e+08	1.34161e+09	1.41825e+09	1.3244e+09	1.22061e+09	1.75226e+09	1.18454e+09	2.46219e+09	1.25058e+09	1.23894e+09	1.36038e+09	1.3086e+09	1.27476e+09	1.28291e+09	1.28795e+09	1.24844e+09	1.32711e+09	1.30971e+09
1.071_230.09041	Aspartyl-l-proline	C9 H14 N2 O5	230.09	POS	1.071	0.000136024	0.591178	NA	level4	ChemSpider	NA	HMDB0002335	Organic acids and derivatives	Amino acids, peptides, and analogues	Carboxylic acids and derivatives	Amino acids, peptides, and analogues	NA	NA	NA	7.94226e+07	7.86391e+07	6.81666e+07	6.38324e+07	6.82137e+07	8.33569e+07	5.85744e+07	4.92601e+07	5.36986e+07	5.3039e+07	5.52468e+07	4.70009e+07	5.46924e+07	5.97519e+07	5.70028e+07	5.83395e+07	5.65026e+07	5.84351e+07	5.9221e+07	6.02767e+07	5.82812e+07
[truncated: 10,267 more rows]

## Sheet: Table S2
Table S2. The information of differential metabolites identified in C. goreaui in the (LBP-3)/Control comparison.
Comparison	Metabolite ID	Name	Molecular Weight	Formula	Fold Change	p-value	q-value	VIP	Ion Mode	Up/Down
BP-3/Control	6.626_490.14817	2-(3,4-dimethoxyphenyl)-7-methoxy-4-oxo-4h-chromen-5-yl beta-d-threo-hexopyranoside	490.148	C24 H26 O11	5244.26	1.34868e-13	2.22372e-11	4.05155	POS	Up
[truncated: 713 more rows]

## Sheet: Table S3
Table S3. Pathway function annotation and enrichment by upregulated metabolites in the (LBP-3)/Control comparison of C. goreaui.
[truncated: 11 more rows]

[truncated: 1 more sheets: Table S4]
